# Supplementary material for: Comparative epigenomics by machine learning approach for neuroblastoma
Source: BMC Genomics. 2022 Dec 27;23:852. doi: 10.1186/s12864-022-09061-y (PMC9793522; doi:10.1186/s12864-022-09061-y)
Supplement: Supplementary file 2 — Additional file 2. [file 12864_2022_9061_MOESM2_ESM.csv]

IlmnID	importance	large0.8	small0.8	UCSC_RefGene_Name	UCSC_RefGene_Accession	UCSC_RefGene_Group	Relation_to_UCSC_CpG_Island	450k_Enhancer
cg21699252	0.00140614792818315	['B', 'D', 'C']	['A']				N_Shore
cg03382601	0.0013133258174701375	['B', 'D', 'C']	['A']				S_Shelf
cg26393791	0.0012215841682108256	['B', 'D', 'C']	['A']					True
cg16959941	0.0011401573212698815	['B', 'D', 'C']	['A']				N_Shelf
cg23148596	0.001105538739589025	['B', 'D', 'C']	['A']					True
cg15756525	0.001082956217229799	['B', 'D', 'C']	['A']					True
cg09683413	0.0009848167152118497	['B', 'D', 'C']	[]					True
cg17256760	0.0009141135416342178	['B', 'D', 'C']	['A']					True
cg18585988	0.0008458721192140591	['A']	['B', 'D', 'C']	NKPD1	NM_198478	Body	Island	True
cg20678442	0.0008175349071886747	['A']	['B', 'D', 'C']				Island	True
cg15835792	0.0007712251817254135	['B', 'D', 'C']	['A']	NRG1;NRG1;NRG1;NRG1;NRG1;NRG1;NRG1;NRG1;NRG1;NRG1;NRG1;NRG1	NM_013960;NM_001160005;NM_013958;NM_013964;NM_013957;NM_013956;NM_004495;NM_001160008;NM_013962;NM_001160004;NM_001160007;NM_001160002	Body;Body;Body;Body;Body;Body;Body;Body;Body;Body;Body;Body	S_Shelf
cg15884430	0.0007570490097524112	['B', 'D', 'C']	['A']	NPM1;NPM1;NPM1	NM_002520;NM_199185;NM_001037738	Body;Body;Body	S_Shelf
cg26884667	0.0007184582289415868	['B', 'D', 'C']	[]	CIB4	NM_001029881	Body
cg01177928	0.0007092827239244054	[]	['B', 'D', 'C']				Island	True
cg11755363	0.0006844341357162202	['B', 'D', 'C']	[]				S_Shore
cg01889306	0.0006813411712805683	['B', 'D', 'C']	['A']	CCDC88C	NM_001080414	3'UTR	Island
cg02204046	0.0006796331029451904	['A']	['B', 'D', 'C']	MYCN;MYCN;MYCNOS	NM_005378;NM_005378;NR_026766	1stExon;5'UTR;Body	Island
cg18258397	0.0006776652808810009	['B']	['A', 'C']					True
cg15661473	0.0006739000183241813	['A']	['B', 'D', 'C']	NKPD1	NM_198478	Body	Island	True
cg23484899	0.0006516964878565595	[]	['B', 'D', 'C']				Island
cg04159006	0.0006345314414934105	['B', 'D', 'C']	[]				N_Shelf
cg26987690	0.0006325359127911884	['B', 'D', 'C']	['A']	UNC84A;UNC84A	NM_025154;NM_001130965	Body;Body	S_Shore
cg04511411	0.0006301863226043275	['B', 'D', 'C']	['A']					True
cg19178585	0.0006282729999293294	['B', 'D', 'C']	['A']	UBE3B;UBE3B	NM_130466;NM_183415	Body;Body
cg18001869	0.0006205041259832503	['B']	['A', 'C']	CACNA1I;CACNA1I	NM_001003406;NM_021096	TSS200;TSS200
cg01438685	0.0006191563932444661	['B', 'D', 'C']	['A']	UNC84A;UNC84A	NM_025154;NM_001130965	Body;Body	S_Shelf
cg06318402	0.0006180074930324438	[]	['B', 'D', 'C']				Island
cg17168157	0.0006138180658126803	[]	['B', 'D', 'C']	RGS22	NM_015668	TSS1500	S_Shore	True
cg24377694	0.0005987861122135603	['B', 'D', 'C']	[]	PDYN	NM_024411	TSS1500
cg01988299	0.0005978752160134122	['B', 'D', 'C']	['A']				N_Shelf
cg05733497	0.0005909063984875548	['B', 'D', 'C']	['A']	ABLIM2;ABLIM2;ABLIM2;ABLIM2;ABLIM2;ABLIM2	NM_032432;NM_001130083;NM_001130085;NM_001130086;NM_001130084;NM_001130087	3'UTR;3'UTR;3'UTR;3'UTR;3'UTR;3'UTR
cg10429747	0.0005899302026295764	['A']	['B', 'D', 'C']	MYCN;MYCNOS	NM_005378;NR_026766	TSS1500;Body	Island
cg27252325	0.0005896944443122586	['B']	['A', 'C']	DNAJC22	NM_024902	3'UTR
cg11053304	0.0005870436035461995	[]	['B', 'D', 'C']				Island	True
cg04872675	0.0005827526451876898	['B']	['A', 'C']					True
cg23930334	0.0005794933723192959	[]	['A', 'C']	SLC22A20	NM_001004326	Body	Island	True
cg24055792	0.0005770499112166889	['B', 'D']	['A']					True
cg14008686	0.0005768903874499575	['B']	['A', 'C']					True
cg07504442	0.0005644033242924594	['B', 'D', 'C']	['A']				N_Shelf
cg08342194	0.0005643726390106076	['B']	['A', 'C']	LY6G6E;LY6G6E;LY6G6D	NR_003673;NR_024541;NM_021246	TSS1500;TSS1500;TSS200
cg04158018	0.0005600338178517894	['B']	['A', 'C']	NFE2	NM_001136023	TSS1500
cg24315586	0.0005600133643540969	['B', 'D', 'C']	['A']				S_Shore
cg09295081	0.0005585231004665135	['A']	['B', 'D', 'C']	NTSR2	NM_012344	1stExon	Island	True
cg27428304	0.000556230918312196	['B']	['A', 'C']	SLC22A20	NM_001004326	Body	Island	True
cg09286468	0.0005548002444151174	['B']	['A', 'C']	LY6G6E;LY6G6E;LY6G6D	NR_003673;NR_024541;NM_021246	TSS1500;TSS1500;TSS200
cg05564438	0.0005499298251308255	['B']	['A', 'C']	CCDC88B	NM_032251	Body
cg06634179	0.0005498359351942053	['B']	['A']	GPR113;GPR113;GPR113	NM_001145169;NM_001145168;NM_153835	TSS200;TSS200;Body
cg25443836	0.0005488634283547078	['B']	['C']	WNT8A	NM_058244	TSS200		True
cg04748828	0.0005481376006274193	['A']	['B', 'D', 'C']	POLE4	NM_019896	Body	S_Shore	True
cg01035260	0.0005402490229855181	[]	['A', 'C']					True
cg23786209	0.0005374840010415505	['B', 'D', 'C']	[]	ABLIM1;ABLIM1;ABLIM1;ABLIM1	NM_001003408;NM_001003407;NM_006720;NM_002313	Body;Body;5'UTR;Body		True
cg12343591	0.0005354603959164472	['B', 'D', 'C']	['A']					True
cg09905973	0.0005353586178457365	['B']	['A', 'C']	CXCR1	NM_000634	3'UTR
cg01429408	0.000528609370125683	['B', 'D', 'C']	[]				N_Shelf
cg11312108	0.0005191818500291735	['B']	['A', 'C']	CACNA1I;CACNA1I	NM_001003406;NM_021096	TSS200;TSS200
cg04666037	0.0005168292744922043	['B', 'D', 'C']	[]				N_Shore
cg13519373	0.0005158102780090185	['B']	['C']	CXCR1	NM_000634	5'UTR
cg25363789	0.0005099007956267421	[]	['B', 'D', 'C']	CAPN1	NM_005186	5'UTR	N_Shore
cg06700330	0.0005045093113760407	['B']	['A', 'C']	PLXDC1	NM_020405	Body	N_Shore
cg05979264	0.0005032913604558667	['B']	['A', 'C']	PLXDC1	NM_020405	Body		True
cg03971254	0.0005024257320586117	['B']	['A', 'C']				N_Shelf
cg06543101	0.0004999523215508031	['B', 'D', 'C']	['A']	KCNK16;KCNK16;KCNK16;KCNK16	NM_001135107;NM_001135106;NM_001135105;NM_032115	TSS200;TSS200;TSS200;TSS200
cg24114813	0.0004998325784175151	['B', 'D', 'C']	['A']
cg12884380	0.0004979645257001238	['B', 'D', 'C']	['A']					True
cg25477769	0.0004972851102884175	[]	['A', 'C']	HNF1A;HNF1A	NM_000545;NM_000545	1stExon;5'UTR	Island
cg09404376	0.0004957448940144617	['B', 'D', 'C']	['A']	SGK1;SGK1	NM_001143677;NM_001143676	TSS200;Body	S_Shore
cg11936643	0.0004944675809681928	['B', 'D', 'C']	[]	ABLIM1;ABLIM1;ABLIM1;ABLIM1	NM_001003408;NM_001003407;NM_006720;NM_002313	Body;Body;5'UTR;Body		True
cg26782539	0.0004944345301377262	['B', 'D', 'C']	[]	STK32C	NM_173575	Body
cg23081357	0.0004941726844643787	['B']	['C']				N_Shelf
cg20315796	0.0004938679199575847	['B', 'D', 'C']	[]				S_Shore
cg24139443	0.0004908715810275504	[]	['A', 'C']				N_Shelf
cg17644611	0.0004883167341752368	['B', 'D', 'C']	['A']	MTUS1;MTUS1;MTUS1;MTUS1;MTUS1	NM_001001931;NM_001001925;NM_001166393;NM_001001924;NM_020749	Body;Body;Body;Body;Body
cg21107573	0.0004882775913181331	['B', 'D', 'C']	[]					True
cg19225688	0.000487654978076618	['B']	['C']	CXCR2;CXCR2;CXCR2	NM_001557;NM_001168298;NM_001168298	TSS1500;1stExon;5'UTR		True
cg02470587	0.00048762769134492903	['B']	['A', 'C']				S_Shelf
cg08142347	0.0004865490256805216	['B', 'D', 'C']	['A']				N_Shore	True
cg02091100	0.0004823267420298987	[]	['A', 'C']	GUCA1A	NM_000409	TSS200
cg08620426	0.0004803566252928421	[]	['B', 'D', 'C']				S_Shore
cg01114033	0.0004780871634615071	['B', 'D', 'C']	[]
cg06602545	0.0004735610189874449	['B', 'D', 'C']	[]	KIAA0513	NM_014732	Body
cg15228639	0.0004712146415126173	['B']	['C']	PLA2G4E	NM_001080490	Body
cg09762752	0.00047041394890635744	['B', 'D', 'C']	[]					True
cg19144071	0.00046958616718204227	['B']	['C']					True
cg01523763	0.0004670018432304871	[]	['A', 'C']				S_Shore
cg08432971	0.00046533541944599805	['A']	['B', 'D', 'C']	GRM6	NM_000843	TSS1500	S_Shore
cg04307594	0.0004646854455963584	['B']	['A', 'C']	LOC284578	NR_027086	TSS200
cg07531056	0.000460346423568417	['B', 'D', 'C']	['A']	LTBP2	NM_000428	Body		True
cg07222900	0.0004601432740186206	['B', 'D', 'C']	['A']	HDAC4	NM_006037	5'UTR
cg02365086	0.0004598292897292794	['B']	['A', 'C']	FCN3;FCN3	NM_003665;NM_173452	Body;Body
cg09049451	0.0004595540885766997	['B']	['A', 'C']					True
cg07830449	0.0004593058135837323	[]	['A', 'C']	C17orf72	NM_001164257	TSS1500
cg09098025	0.00045888246313001326	[]	['A', 'C']	CHMP7	NM_152272	TSS1500	N_Shelf
cg15543027	0.000457826836875161	['B']	['C']				S_Shelf
cg17916490	0.0004578043023348292	['A']	['B', 'D', 'C']	NTSR2	NM_012344	1stExon	Island	True
cg01966674	0.0004565616913692132	['B', 'D', 'C']	['A']	UNC84A;UNC84A	NM_025154;NM_001130965	Body;Body	S_Shelf
cg15746445	0.00045413471035509286	[]	['A', 'C']	TRPM8	NM_024080	TSS1500
cg10189661	0.0004534906578091423	['B']	['C']	LY6G6E;LY6G6E;LY6G6D	NR_003673;NR_024541;NM_021246	TSS1500;TSS1500;TSS200
cg03607573	0.0004532648982974957	['B', 'D', 'C']	[]	TAF1D	NM_024116	Body	N_Shelf
cg02892423	0.0004469833707034959	[]	['A', 'C']	SLC4A1	NM_000342	3'UTR
cg23748340	0.00044452961824888984	[]	['B', 'D', 'C']				Island
cg07087919	0.0004437001480596168	['B', 'D', 'C']	['A']	MORN1	NM_024848	Body
cg21271753	0.0004429121455197464	[]	['A', 'C']	TMPRSS6	NM_153609	Body
cg06579465	0.00044199166146937117	['B']	['A']					True
cg02383626	0.00044168876128655195	['B']	['A', 'C']	PGPEP1	NM_017712	Body	S_Shelf
cg17491564	0.00044153940578404776	['A']	['B', 'D', 'C']	CDKN2D;KRI1;CDKN2D	NM_079421;NM_023008;NM_001800	Body;TSS1500;Body	N_Shore	True
cg15114651	0.00044048035657153254	['B', 'D', 'C']	['A']	SLC1A5;SLC1A5;SLC1A5	NM_001145145;NM_005628;NM_001145144	TSS1500;Body;5'UTR	N_Shore
cg24691461	0.0004382738211128906	['B']	['A', 'C']	C20orf160	NM_080625	Body
cg03690133	0.00043662679898563147	['B', 'D', 'C']	[]				Island
cg26530201	0.00043646688653674066	['B']	['A', 'C']	ARSI	NM_001012301	TSS200	S_Shore
cg02784874	0.0004351772355659664	['B', 'D', 'C']	[]	KRT9	NM_000226	TSS1500
cg02547054	0.00043453579652826403	['B']	['C']	VDR;VDR	NM_000376;NM_001017535	5'UTR;5'UTR	N_Shelf	True
cg05527091	0.0004343978991921029	['B', 'D', 'C']	[]	C1orf159	NM_017891	5'UTR	Island
cg02675946	0.000432192678861652	['B']	['A']	SLC22A20	NM_001004326	Body	N_Shore	True
cg13420004	0.00043168742730409547	['B']	['C']	HAPLN3	NM_178232	Body	N_Shelf
cg00832199	0.0004274378173735184	['B']	['C']	CXCR1	NM_000634	5'UTR
cg15244874	0.00042557442897047884	['B']	['A', 'C']	RAB19	NM_001008749	TSS1500
cg01801603	0.0004250195622231317	['A']	['B', 'D', 'C']	ZHX2	NM_014943	5'UTR	S_Shore
cg15172529	0.0004240355477185563	['A']	['B', 'D', 'C']	FAM26F	NM_001010919	5'UTR	N_Shore	True
cg09038914	0.00042336659783396316	['B', 'D', 'C']	[]	GFAP;GFAP	NM_002055;NM_001131019	1stExon;1stExon	S_Shelf
cg08092837	0.0004230210994127316	['B']	['A']	KRT83	NM_002282	3'UTR
cg09539720	0.00042168383601496	[]	['A', 'C']	ASB10;ASB10;ASB10	NM_001142459;NM_080871;NM_001142460	TSS1500;TSS1500;TSS1500
cg06970082	0.00042145729466656234	['B', 'D', 'C']	[]
cg25738529	0.00042130947996394904	['B']	['A', 'C']	KCNH3	NM_012284	Body
cg22886575	0.000420310643924453	['A']	['B']	HMX2	NM_005519	3'UTR	Island
cg19240857	0.00041935189366190033	['B']	['C']	LY6G6E;LY6G6E;LY6G6D	NR_003673;NR_024541;NM_021246	TSS1500;TSS1500;TSS200
cg22833603	0.0004188847406916266	[]	['A', 'C']					True
cg14095048	0.00041879083711263837	['B']	[]
cg17515837	0.0004167270542877556	[]	['A', 'C']	C15orf27	NM_152335	5'UTR	S_Shelf
cg03655330	0.0004143416638344722	[]	['B', 'D', 'C']	HYAL1;HYAL1;HYAL1;NAT6;HYAL1;HYAL1;HYAL1;HYAL3	NM_007312;NM_153281;NM_153285;NM_012191;NM_153282;NM_153283;NM_033159;NM_003549	3'UTR;3'UTR;3'UTR;TSS1500;3'UTR;3'UTR;3'UTR;TSS1500	S_Shore
cg03554335	0.00041294768028241367	['B']	['C']	C17orf72	NM_001164257	TSS1500
cg23167456	0.00041107348678104817	['B']	['C']	FGR;FGR;FGR	NM_001042729;NM_001042747;NM_005248	Body;Body;Body	Island
cg04664179	0.0004110257338335045	['B']	['A', 'C']	PRX;PRX	NM_020956;NM_181882	Body;Body	S_Shelf
cg01387036	0.0004098139054423227	['B']	['C']	CCL1	NM_002981	TSS200
cg03803474	0.00040953005101742733	['B', 'D']	[]				N_Shelf
cg19257550	0.0004085788846273696	['B']	['A']	CA9	NM_001216	TSS200	N_Shore
cg15545842	0.0004085407075970037	['B', 'D', 'C']	[]	KRT35	NM_002280	Body
cg08564522	0.0004082320649329037	['B', 'D', 'C']	['A']				Island	True
cg26141510	0.0004056908764092797	[]	['A', 'C']
cg14349956	0.000404933708176267	['B']	['A', 'C']	CYP11A1;CYP11A1	NM_000781;NM_001099773	Body;Body
cg10629128	0.00040484615120252434	['B', 'D', 'C']	['A']	HDAC4	NM_006037	5'UTR
cg18171890	0.00040460699003080116	['B']	['A', 'C']				N_Shelf
cg08540745	0.0004024830169002399	[]	['A', 'C']				N_Shelf
cg17352276	0.0004024394261506128	['B', 'D', 'C']	[]	SNORD16;RPL4;SNORD18B	NR_002440;NM_000968;NR_002442	Body;Body;TSS1500
cg22954818	0.00040063200597473264	['B']	['A', 'C']	APOBEC3A	NM_145699	Body
cg18241877	0.00040039937569411	['B']	['A', 'C']				S_Shelf
cg22708818	0.0003985183472912439	['B']	['A']	GPR113;GPR113;GPR113	NM_001145168;NM_001145169;NM_153835	Body;Body;Body		True
cg22186223	0.00039796950048210565	['B']	['A', 'C']	CCL1	NM_002981	TSS200
cg22630748	0.0003978907431427995	['B']	['A', 'C']	INHBE	NM_031479	TSS1500
cg09239106	0.0003974807649634068	['B']	['A']	KCNH3	NM_012284	Body
cg22082800	0.00039696950176298197	['A']	['B', 'D', 'C']	PCOLCE	NM_002593	Body	Island
cg24455325	0.0003968407213347851	['B', 'D', 'C']	[]	SLC38A5	NM_033518	Body
cg08153335	0.0003958173184587764	[]	['A', 'C']	GPR113;GPR113;GPR113;GPR113	NM_001145169;NM_001145169;NM_001145168;NM_153835	5'UTR;1stExon;TSS200;Body
cg27545630	0.0003939462241679968	['B', 'D', 'C']	[]	SNORA64;SNORA10;RPS2	NR_002326;NR_002327;NM_002952	Body;TSS1500;Body	N_Shore
cg08595782	0.00039294317291315535	['B', 'D', 'C']	['A']	BANP;BANP	NM_017869;NM_079837	Body;Body		True
cg12693641	0.0003919162290203755	['B', 'D', 'C']	[]	SYT7	NM_004200	TSS1500	S_Shore
cg04983977	0.0003913134657483421	[]	['B', 'D', 'C']	GPR25	NM_005298	TSS200	N_Shore
cg13372862	0.0003908913811281864	['B', 'D', 'C']	[]	HEATR7A;HEATR7A;HEATR7A	NM_001099281;NM_001099280;NM_032450	Body;Body;Body	Island
cg08332162	0.00038998731983353927	['B', 'D', 'C']	[]					True
cg18127395	0.00038866134388098017	[]	['A', 'C']	DYNC1I1;DYNC1I1;DYNC1I1	NM_004411;NM_001135556;NM_001135557	5'UTR;5'UTR;5'UTR
cg00052772	0.0003883339973548717	['A']	['B', 'D', 'C']	B3GALT4	NM_003782	1stExon	S_Shore	True
cg08096381	0.00038822293650079496	['B', 'D', 'C']	[]	IQSEC1	NM_001134382	Body
cg27465384	0.0003879844679346163	['B', 'D', 'C']	[]				Island
cg26428830	0.0003877297948006973	['B', 'D', 'C']	[]					True
cg16885093	0.0003846082269685335	[]	['A', 'C']	CSHL1;CSHL1;CSHL1;CSHL1	NM_001318;NM_022579;NM_022580;NM_022581	5'UTR;Body;Body;Body
cg19846389	0.0003832853572618273	['B', 'D', 'C']	[]	KRT9	NM_000226	3'UTR
cg07708653	0.00038314652403780665	['B', 'D', 'C']	[]	HPDL;HPDL	NM_032756;NM_032756	1stExon;3'UTR	S_Shore
cg11400650	0.000383011938144691	['B']	[]	MIR548H4;NOX5	NR_031680;NM_024505	Body;Body	S_Shelf
cg07350718	0.00038072657098958766	[]	['B', 'D', 'C']	CYR61	NM_001554	TSS1500	N_Shore
cg19323951	0.0003800461379175952	['B']	['A']	SLC22A20	NM_001004326	Body	N_Shore	True
cg05693982	0.00037984026998507314	[]	['B', 'D', 'C']	APOLD1;APOLD1	NM_001130415;NM_030817	Body;Body	Island	True
cg04862002	0.0003787719452166629	['B', 'D', 'C']	['A']	NTN1	NM_004822	Body		True
cg16830527	0.0003787170479060928	['B']	['A']				S_Shelf
cg21004129	0.0003784556518839642	['B']	['C']	CXCR1	NM_000634	TSS1500
cg15164733	0.0003781824802801063	['B']	['A', 'C']	NAALADL1	NM_005468	TSS1500
cg19748027	0.0003763016397469478	['B', 'D', 'C']	[]					True
cg17549927	0.00037628389323678	['B', 'D', 'C']	[]	ELFN1	NM_001128636	TSS200
cg13463886	0.0003758259404327866	['B', 'D', 'C']	[]	LHPP;LHPP	NM_022126;NM_001167880	Body;Body
cg10255761	0.0003752901222233437	['A']	['B', 'D', 'C']	KLHDC8B	NM_173546	5'UTR	S_Shore	True
cg26396535	0.00037423984221197394	['B', 'D', 'C']	[]	MEX3A	NM_001093725	Body	S_Shore
cg04220881	0.00037411946380790144	['B', 'D', 'C']	[]	ACTR3B;ACTR3B	NM_001040135;NM_020445	Body;Body
cg24156949	0.0003733810366929292	[]	['A', 'C']	LDLRAP1	NM_015627	Body	S_Shelf
cg06674436	0.00037216002924216713	['A']	['B', 'D', 'C']	TERT;TERT	NM_198255;NM_198253	Body;Body	S_Shore
cg21561701	0.00037142189055100217	['B', 'D', 'C']	[]	TMCO3	NM_017905	Body	N_Shelf
cg01589587	0.0003712877338541232	[]	['A', 'C']	BATF	NM_006399	Body		True
cg23155717	0.0003702271948117404	['B', 'D', 'C']	['A']	PLEC1;PLEC1	NM_000445;NM_201378	Body;Body
cg07853425	0.0003699085762618916	['B']	['C']					True
cg14905466	0.0003696682731320412	['B', 'D', 'C']	['A']	SGK1;SGK1	NM_001143677;NM_001143676	TSS200;Body	S_Shore
cg02124758	0.0003693126925277041	['A']	['B', 'D']				Island
cg14339343	0.00036897483449270133	['B', 'D', 'C']	[]	CPZ;CPZ;CPZ	NM_001014448;NM_001014447;NM_003652	5'UTR;Body;Body
cg12604192	0.00036857422756957786	['B']	['A', 'C']	KCNA10	NM_005549	TSS1500
cg20519525	0.00036719413908268156	['B']	['A']				S_Shelf
cg10399484	0.0003662915687052063	['B', 'D', 'C']	[]	GPR37L1	NM_004767	TSS1500
cg16201940	0.0003661708399666746	['B', 'D', 'C']	[]	ADAMTS2	NM_014244	Body	S_Shore
cg06576920	0.0003658602463782358	['B']	['A', 'C']	GH1;GH1;GH1;GH1;GH1	NM_022561;NM_000515;NM_022562;NM_022560;NM_022559	TSS200;TSS200;TSS200;TSS200;TSS200
cg11170041	0.00036568002082285327	[]	['A', 'C']	GPR113;GPR113;GPR113	NM_001145169;NM_001145168;NM_153835	TSS200;TSS1500;Body
cg08617069	0.00036380735615713596	['B', 'D', 'C']	[]	SCAMP4	NM_079834	Body	Island
cg19306640	0.00036335323181392273	['B']	['C']	AQP8	NM_001169	TSS200
cg02488934	0.0003630146940853821	['B']	['A']				N_Shelf
cg12424383	0.00036238667559380916	['B']	['C']				N_Shelf
cg01241007	0.00036214572679312966	['B']	['C']				N_Shore
cg26101277	0.00036178606742370253	['B']	['A', 'C']	CCL1	NM_002981	TSS200
cg15490785	0.0003600384599013875	['B', 'D', 'C']	[]	IQSEC1	NM_001134382	Body
cg02450785	0.0003598941654784388	['B']	['C']				N_Shore
cg03479204	0.00035899628517405515	['B', 'D', 'C']	[]	TMCO3	NM_017905	Body	N_Shelf
cg11658054	0.0003582960874526226	['B']	['C']	CSHL1;CSHL1;CSHL1;CSHL1	NM_022581;NM_001318;NM_022579;NM_022580	TSS200;TSS200;TSS200;TSS200
cg07385220	0.0003572935056569142	['B', 'D', 'C']	[]	DOT1L	NM_032482	Body	Island
cg16294641	0.0003568373391169193	['B', 'D', 'C']	[]
cg15099037	0.0003556885994485103	['B']	['A']	SLC11A1	NM_000578	TSS1500
cg04441847	0.00035566127775093196	['B', 'D', 'C']	['A']	SFRS7	NM_001031684	Body	N_Shore
cg26551026	0.00035496789697178946	['B', 'D', 'C']	[]	CABLES1;CABLES1	NM_001100619;NR_023359	Body;Body	S_Shore
cg07469926	0.00035472912256584194	[]	['B', 'D', 'C']	TRIM36;TRIM36;TRIM36	NM_018700;NM_001017397;NM_001017398	Body;Body;Body	Island
cg01709846	0.0003515097368394832	[]	['A', 'C']	TEKT5	NM_144674	Body		True
cg05504665	0.000351148439510814	['B', 'D', 'C']	['A']	STK32C	NM_173575	Body
cg07337385	0.0003507570970745769	['B']	['C']	MYOZ3;MYOZ3	NM_001122853;NM_133371	5'UTR;5'UTR
cg22151881	0.0003497697458631745	['B']	['A']	LRP5	NM_002335	Body	S_Shore	True
cg03787988	0.0003496632173337889	['B', 'D', 'C']	[]	MRVI1;MRVI1;MRVI1;MRVI1	NM_001100167;NM_001100163;NM_130385;NM_001098579	Body;Body;Body;Body		True
cg03345805	0.00034944662031647066	[]	['B', 'D', 'C']	INPP1;INPP1	NM_002194;NM_001128928	TSS200;TSS200	N_Shore
cg14121282	0.0003489330494410092	['B', 'D', 'C']	[]	RXRA	NM_002957	Body		True
cg22768358	0.00034888574048724493	['B', 'D', 'C']	[]	ZBTB16;ZBTB16	NM_006006;NM_001018011	Body;Body
cg05218245	0.00034823429046115974	[]	['C']	LY6G6D	NM_021246	Body
cg26624628	0.00034781037913784915	['B']	['A', 'C']					True
cg09831055	0.0003473890033092082	['B', 'D', 'C']	[]	MEX3A	NM_001093725	Body	Island
cg22494078	0.00034724154061148454	['B', 'D']	[]				S_Shelf
cg15935247	0.0003471909798601424	['B', 'D']	[]	SEPT4;SEPT4;SEPT4	NM_004574;NM_080415;NM_080416	TSS200;Body;Body	N_Shelf
cg21926603	0.00034479323142777444	['B', 'D', 'C']	[]	ZHX2	NM_014943	5'UTR		True
cg08038741	0.0003431320535741657	['B', 'D', 'C']	[]					True
cg06929324	0.0003424958317571359	['B']	['C']	C14orf115	NM_018228	TSS1500
cg25685983	0.00034200876499729504	[]	['B', 'D', 'C']	CDKN2D;KRI1;CDKN2D	NM_079421;NM_023008;NM_001800	3'UTR;TSS1500;3'UTR	N_Shore	True
cg14018797	0.00034058703725997543	['B', 'D', 'C']	[]
cg11757326	0.00033795121053163354	[]	['A', 'C']	ENTHD1	NM_152512	3'UTR
cg26715883	0.00033718261627147786	[]	['A', 'C']	PACSIN1	NM_020804	5'UTR		True
cg08711059	0.00033662318515629484	['B']	['A']				N_Shore
cg11953088	0.00033540981262761185	['B', 'D']	['A']				S_Shelf
cg07067993	0.0003352606186757727	['B', 'D', 'C']	[]	TMEM132D	NM_133448	Body
cg10575089	0.0003350599770796888	['B']	['A']	SEPT4;SEPT4;SEPT4;SEPT4	NM_080415;NM_080416;NM_004574;NM_004574	Body;Body;5'UTR;1stExon	N_Shelf
cg04622775	0.00033289982730138533	[]	['C']	MFGE8;MFGE8	NM_001114614;NM_005928	3'UTR;3'UTR	S_Shelf	True
cg07676849	0.00033138018281690754	['B']	['A', 'C']	FOLR3	NM_000804	TSS1500
cg07296387	0.00033103015174614517	['B', 'D', 'C']	['A']	CDH22	NM_021248	Body	Island
cg03187487	0.0003286642016337408	[]	['A', 'C']					True
cg01158574	0.0003272768102403553	[]	['B', 'D', 'C']	NTSR2	NM_012344	1stExon	Island	True
cg16752925	0.00032701310532622986	['B', 'D', 'C']	[]	HEATR7A;HEATR7A;HEATR7A	NM_001099281;NM_001099280;NM_032450	Body;Body;Body	Island
cg23251296	0.00032684629866998105	[]	['C']	CD79B;CD79B;CD79B	NM_001039933;NM_000626;NM_021602	TSS1500;TSS1500;TSS1500
cg02478731	0.00032680382779231166	['B']	['A']					True
cg08528417	0.0003266738129373924	['B', 'D', 'C']	[]
cg20719263	0.000324602673932645	['B', 'D', 'C']	['A']
cg06683602	0.00032416483031607164	[]	['A', 'C']	CXCR1	NM_000634	TSS1500
cg26118131	0.0003240109215909835	['B']	['C']	TMPRSS4;TMPRSS4	NM_019894;NM_001083947	TSS1500;TSS1500
cg12961607	0.0003238582217127964	['B', 'D', 'C']	[]	SFRS7	NM_001031684	Body	N_Shore
cg05533210	0.00032340618528257784	['B']	['A']	KIAA0895	NM_001100425	Body	S_Shelf
cg01055279	0.0003228424798380357	['B', 'D', 'C']	['A']	ZNF862	NM_001099220	TSS1500	N_Shore
cg06374384	0.00032275824028473376	['B', 'D', 'C']	[]	P4HA3	NM_182904	3'UTR
cg12890430	0.0003220136866523991	['B', 'D', 'C']	[]					True
cg14074174	0.00032123747242287506	['A']	['B', 'D']	SNAPC2;SNAPC2	NR_030717;NM_003083	Body;Body	S_Shore
cg00806680	0.0003197970792146013	['B']	['A', 'C']	FOXP4;FOXP4;FOXP4	NM_001012426;NM_001012427;NM_138457	Body;Body;Body	N_Shore
cg11323721	0.00031972123571326767	['B', 'D', 'C']	[]
cg20918957	0.00031742047406786434	['A']	['B', 'D', 'C']	GNAI2	NM_002070	Body	N_Shore	True
cg14039779	0.0003173928171861377	['B']	['A']	DUSP3;C17orf105	NM_004090;NM_001136483	TSS1500;TSS200	S_Shore
cg20830994	0.00031737367267051496	['B']	['C']	PECAM1	NM_000442	TSS200
cg25604731	0.00031730063824256927	[]	['B', 'D', 'C']
cg00231771	0.0003172997162578665	['B']	['A']	C6orf127	NM_001010886	TSS200
cg06560300	0.0003165343586363413	['A']	['B', 'D', 'C']	TERT;TERT	NM_198255;NM_198253	Body;Body	S_Shore
cg01208537	0.0003159972550605148	['B']	['A']	CDC42BPG	NM_017525	Body	Island
cg07088882	0.00031587893787605537	[]	['A', 'C']				N_Shelf
cg14800603	0.00031583398660729934	['A']	['B', 'D', 'C']				S_Shelf
cg22697365	0.00031552607661456837	['B']	['C']	PROK1	NM_032414	TSS1500		True
cg10592901	0.00031539236770049647	['B']	['C']	VDR;VDR	NM_000376;NM_001017535	Body;Body		True
cg13470063	0.0003152647750099501	['B', 'A']	['C']	TIE1	NM_005424	TSS1500		True
cg16290996	0.0003146885999676683	['B', 'D', 'C']	[]	GAS5;SNORD78;SNORD76;SNORD77;SNORD44;SNORD79	NR_002578;NR_003944;NR_003942;NR_003943;NR_002750;NR_003939	Body;TSS1500;TSS200;TSS1500;TSS1500;TSS1500	N_Shore
cg26876834	0.0003138897788179416	['B', 'D', 'C']	[]	SNHG9;SNORA64;SNORA10;RPS2	NR_003142;NR_002326;NR_002327;NM_002952	TSS1500;TSS1500;TSS1500;Body	N_Shore
cg24165747	0.0003134170809864112	['B', 'D', 'C']	[]				Island	True
cg13709982	0.000312494201773384	['B', 'D', 'C']	['A']	SARDH;SARDH	NM_001134707;NM_007101	Body;Body	Island	True
cg13871826	0.00031223784159407024	['A']	['B', 'D', 'C']	CYR61;DDAH1	NM_001554;NM_001134445	TSS1500;TSS1500	N_Shore
cg07222575	0.0003122095370126252	['B', 'D', 'C']	[]	CD40;CD40	NM_152854;NM_001250	3'UTR;3'UTR
cg12660445	0.00031160641160342796	['B', 'D', 'C']	[]	SNORD18A;RPL4;SNORD18B;SNORD16	NR_002441;NM_000968;NR_002442;NR_002440	TSS200;Body;TSS1500;TSS1500
cg01385157	0.00031083102974231134	[]	['C']	HAPLN3	NM_178232	Body	N_Shelf
cg16084133	0.00031021603790473966	['B']	['A']				Island
cg03974286	0.0003095300543586896	['A', 'C']	['B']	CFLAR;CFLAR	NM_003879;NM_001127184	TSS1500;TSS200	N_Shore
cg24094775	0.0003094842324496206	['B', 'D', 'C']	[]	TFEB;PGC	NM_001167827;NM_002630	TSS1500;Body	S_Shore
cg11092416	0.00030927588272100086	[]	['B', 'D', 'C']				N_Shore	True
cg19269104	0.00030842505745212875	['B']	['A', 'C']	PLXDC1	NM_020405	Body		True
cg22537597	0.00030840131125536044	['B']	['A']	SSPO	NM_198455	3'UTR
cg02070906	0.000308315036261558	['B', 'D', 'C']	[]					True
cg09490277	0.00030733432338735426	['B', 'D', 'C']	[]	FANCE	NM_021922	TSS1500	N_Shore
cg08457872	0.00030731468666299864	['B']	['A', 'C']	SLC4A9	NM_031467	1stExon	N_Shelf
cg01127412	0.0003073029972321032	['B']	['C']	XIRP1	NM_194293	5'UTR		True
cg15298286	0.00030693219175980497	['B']	['C']	C17orf72	NM_001164257	TSS1500
cg26766373	0.0003068415385749895	[]	['B', 'D', 'C']	ARRB1;ARRB1	NM_004041;NM_020251	TSS1500;TSS1500	S_Shore
cg21164019	0.0003057301365073024	['B', 'C']	['A']	OPCML;OPCML	NM_002545;NM_001012393	Body;Body
cg13286116	0.0003050411648125842	['B', 'D']	[]	ARNTL;ARNTL;ARNTL	NM_001030272;NM_001178;NM_001030273	5'UTR;5'UTR;5'UTR	S_Shore
cg14673936	0.00030413484192565296	['B', 'D', 'C']	[]	C6orf222	NM_001010903	TSS200
cg13002506	0.00030402194175061344	['B', 'D', 'C']	[]	GDPD4	NM_182833	TSS1500		True
cg12391643	0.000303350630582042	['B']	['A']					True
cg20989926	0.0003021915781991615	['B', 'A']	['C']	RLBP1	NM_000326	TSS200
cg05879810	0.00030111215207395263	['B', 'D', 'C']	[]	NTN1	NM_004822	Body		True
cg14035807	0.00030079928063957915	[]	['A', 'C']	IQCA1	NM_024726	3'UTR
cg09595050	0.00030047520111118486	['A']	['B', 'D', 'C']	PRDM8	NM_020226	5'UTR	Island
cg26850673	0.0002994827208584535	['B', 'D', 'C']	[]	ACVRL1;ACVRL1	NM_000020;NM_001077401	3'UTR;3'UTR
cg01320433	0.0002990060229591936	[]	['B', 'D', 'C']	THBS2	NM_003247	Body	N_Shore
cg16596889	0.0002986868769484085	['B', 'D', 'C']	[]	C1orf92	NM_144702	Body	S_Shore
cg05728902	0.00029839805961477157	['B']	['C']	INHBE	NM_031479	TSS200		True
cg01212010	0.0002971072444784048	['B', 'A']	['C']					True
cg09076650	0.00029707985232016573	['B']	['A']					True
cg05647567	0.0002970386682177158	[]	['A', 'C']					True
cg24695071	0.00029634738751240744	['B', 'D', 'C']	[]	EIF3B;EIF3B	NM_003751;NM_001037283	3'UTR;3'UTR	Island
cg24564096	0.00029546340672628464	['B', 'D']	['A']	SORCS2	NM_020777	Body
cg04569233	0.00029539501100549057	[]	['C']	CX3CR1;CX3CR1;CX3CR1;CX3CR1;CX3CR1	NM_001171174;NM_001171171;NM_001337;NM_001171172;NM_001337	Body;5'UTR;5'UTR;5'UTR;1stExon
cg16929041	0.00029498468162148097	['B', 'D', 'C']	[]	TMEM97	NM_014573	Body	S_Shelf
cg02981368	0.00029339576588844864	['B', 'D', 'C']	['A']	SMARCC1	NM_003074	Body	N_Shore
cg23496516	0.00029272308412320666	['B', 'D', 'C']	[]	USP36	NM_025090	5'UTR	N_Shore
cg13916255	0.00029228688088230086	[]	['A', 'C']	CALCR;CALCR;CALCR	NM_001164737;NM_001742;NM_001164738	5'UTR;5'UTR;TSS1500
cg06026468	0.00029226808917593025	['B', 'D', 'C']	[]					True
cg07096883	0.0002915809336151109	['B', 'D', 'C']	[]	ACTR3C;ACTR3C	NM_001164458;NM_001164459	Body;Body
cg13340959	0.00029154389360268963	['B']	['A', 'C']	ANTXRL	NR_003601	Body		True
cg05007997	0.0002913261144699604	[]	['A', 'C']	SLC11A1;SLC11A1	NM_000578;NM_000578	1stExon;5'UTR
cg14266927	0.00029030597071809936	[]	['A', 'C']	BATF	NM_006399	TSS1500		True
cg22948288	0.0002899943539163503	[]	['C']	MEOX1;MEOX1;MEOX1;MEOX1	NM_013999;NM_001040002;NM_001040002;NM_004527	TSS1500;5'UTR;1stExon;TSS1500		True
cg20748397	0.00028932537264469835	['B']	['A']	MYO15A	NM_016239	Body		True
cg06079710	0.00028923971039918024	[]	['B', 'D', 'C']	RNLS;RNLS	NM_018363;NM_001031709	TSS1500;TSS1500	S_Shore
cg03508348	0.0002890960513375703	['B', 'D', 'C']	[]	KRT14	NM_000526	Body
cg12151446	0.00028854849869290535	['B']	['A']	HMOX1	NM_002133	Body	S_Shelf
cg18091264	0.0002881891851969149	['B', 'D', 'C']	[]	SNORD18A;RPL4;SNORD18B;SNORD16	NR_002441;NM_000968;NR_002442;NR_002440	Body;Body;TSS1500;TSS1500
cg04162999	0.00028814968375250386	['B']	['A', 'C']	CCDC88B	NM_032251	Body
cg06723829	0.00028809353289617685	['B']	['C']	LGR6;LGR6;LGR6	NM_021636;NM_001017404;NM_001017403	Body;Body;Body	S_Shelf
cg24438178	0.00028752524786454503	['B']	[]	CCDC88B	NM_032251	Body
cg05377733	0.00028740246240882144	['B']	[]	ITGA11	NM_001004439	Body		True
cg27202475	0.0002865833384874032	['B', 'D', 'C']	[]					True
cg07634706	0.0002861791778484688	['B']	['A']	CCL17	NM_002987	TSS200
cg00006867	0.0002858492113183603	['B']	['C']	LOC283761;LOC283761;LOC283761;LOC283761	NR_027074;NR_027076;NR_027075;NR_027077	Body;Body;Body;Body
cg08029299	0.00028575682207691427	['B', 'D', 'C']	[]					True
cg00780666	0.00028532947173426023	['B']	[]	C14orf179;C14orf179	NM_052873;NM_001102564	TSS1500;TSS1500	N_Shore
cg20373012	0.0002852961502377416	['B']	['A']				N_Shelf
cg01336996	0.0002849533808865156	[]	['A', 'C']				S_Shelf
cg16784174	0.00028465545541772104	[]	['A', 'C']
cg00455386	0.00028448284928354753	['B']	['C']	RAB19	NM_001008749	5'UTR		True
cg02907064	0.0002844615024668748	['B', 'D', 'C']	['A']	MIR199A1;DNM2;DNM2;DNM2;DNM2	NR_029586;NM_004945;NM_001005361;NM_001005362;NM_001005360	TSS200;Body;Body;Body;Body
cg14260169	0.00028410822670302385	['B', 'D', 'C']	[]					True
cg13751188	0.0002833673664870087	['B', 'D', 'C']	[]	TECTA	NM_005422	Body
cg20287512	0.00028304982848199433	['B']	['A', 'C']	SLC5A10;SLC5A10	NM_001042450;NM_152351	Body;Body	N_Shelf	True
cg13250285	0.00028284712417872337	['B']	['A']	GNAT1;GNAT1	NM_000172;NM_144499	TSS200;TSS200	N_Shore
cg02931457	0.0002827990246112391	['A']	['B', 'D', 'C']	ZNF396	NM_145756	5'UTR	N_Shore
cg05350938	0.0002827120736094172	['B', 'D', 'C']	[]	GALNS	NM_000512	Body	N_Shore
cg26343889	0.000282696153586504	['B', 'D']	[]				N_Shelf
cg24427660	0.00028259070563524695	['A']	['B', 'D', 'C']	PNPLA2	NM_020376	TSS200	N_Shore
cg26141247	0.00028136390596309434	['B']	['A', 'C']	PPP4R4;PPP4R4	NM_020958;NM_058237	Body;Body	S_Shelf
cg00692610	0.00028126645535983124	['B', 'D']	['A']				N_Shore
cg00538717	0.00028077150259210094	['B']	[]				S_Shore
cg01519733	0.00028066549719472884	['B']	['C']
cg03806752	0.00027991195565045724	[]	['A', 'C']	KRT77	NM_175078	TSS1500
cg22094045	0.00027921012390001547	['B']	['C']	C20orf123	NM_080721	Body	S_Shelf
cg16510127	0.000279165695540346	['B', 'D', 'C']	[]	MEX3A	NM_001093725	Body	Island
cg18160691	0.00027854241295612893	['B']	['A']	LRP5	NM_002335	Body	S_Shore	True
cg27589654	0.000278540009623562	[]	['A', 'C']					True
cg17389928	0.0002783600619394928	['B', 'D', 'C']	[]	ITGA9	NM_002207	Body		True
cg12563847	0.0002780949752255355	['B']	[]					True
cg10010182	0.00027717631891942854	['B', 'D', 'C']	[]	EIF2C2;EIF2C2	NM_012154;NM_001164623	Body;Body	N_Shelf
cg03670393	0.0002769481444848045	['A']	['B', 'D', 'C']				Island	True
cg00191625	0.00027620198159043546	['B']	['C']	CACNA1I;CACNA1I	NM_001003406;NM_021096	Body;Body
cg17873708	0.0002761486757676449	['B', 'D', 'C']	[]
cg19959621	0.00027521930635630095	[]	['A', 'C']
cg20552220	0.00027462751304346096	['B', 'D', 'C']	['A']	NCALD;NCALD;NCALD;NCALD;NCALD;NCALD;NCALD	NM_001040629;NM_001040624;NM_001040626;NM_001040630;NM_001040628;NM_001040625;NM_001040627	5'UTR;5'UTR;5'UTR;5'UTR;5'UTR;5'UTR;5'UTR		True
cg07561710	0.0002745493532504223	['B', 'D', 'C']	[]				N_Shore	True
cg04337278	0.00027441366765533774	[]	['B', 'D', 'C']				Island	True
cg13981001	0.0002736167994674734	['B', 'D', 'C']	['A']	RPL12;SNORA65	NM_000976;NR_002449	Body;TSS1500	N_Shore
cg25241559	0.00027335888360142577	['B', 'A']	['C']	SNED1	NM_001080437	Body	Island
cg07342559	0.00027248189993875897	[]	['A', 'C']	SV2B;SV2B	NM_001167580;NM_014848	5'UTR;5'UTR		True
cg25403488	0.00027136282458927185	['B', 'D', 'C']	[]					True
cg24129626	0.0002707989218998272	[]	['A', 'C']	CD300LG;CD300LG;CD300LG;CD300LG	NM_145273;NM_001168322;NM_001168324;NM_001168323	TSS200;TSS200;TSS200;TSS200		True
cg06560169	0.00027048371813973563	['B', 'D', 'C']	[]
cg24862483	0.0002704708498724233	['B']	['A', 'C']	CD300LG;CD300LG;CD300LG;CD300LG	NM_145273;NM_001168322;NM_001168324;NM_001168323	TSS200;TSS200;TSS200;TSS200		True
cg14197071	0.0002702837742514714	['A']	['B', 'D', 'C']	PRDM8	NM_020226	5'UTR	Island
cg24268035	0.0002700371645406849	['B', 'D', 'C']	[]	LHPP;LHPP	NM_022126;NM_001167880	Body;Body
cg19251500	0.00026949061125795457	['B', 'D', 'C']	[]	CD79A;CD79A	NM_001783;NM_021601	Body;Body	N_Shelf
cg17434643	0.0002694592250302624	['A']	['B', 'D', 'C']				N_Shore	True
cg01268022	0.0002694173499959478	['B']	['A']	FKBP14	NM_017946	Body	N_Shore
cg13709682	0.0002691150050979782	['B', 'D', 'C']	['A']	UBE3B;UBE3B	NM_130466;NM_183415	Body;Body
cg08535756	0.00026887313321379155	['B']	['A']	PROK1	NM_032414	TSS200
cg05161074	0.0002681091492084925	['B']	['C']	PLA2G4E	NM_001080490	Body
cg25753817	0.00026810157948781063	[]	['B', 'D', 'C']	INPP1;INPP1;INPP1;INPP1	NM_002194;NM_001128928;NM_001128928;NM_002194	1stExon;5'UTR;1stExon;5'UTR	N_Shore
cg07945335	0.00026809325252525863	['B']	['A', 'C']	CD300LG;CD300LG;CD300LG;CD300LG	NM_145273;NM_001168322;NM_001168324;NM_001168323	TSS200;TSS200;TSS200;TSS200		True
cg03044573	0.00026783656733781976	['B', 'D', 'C']	['A']	GAS5;SNORD78;SNORD44;SNORD80;SNORD79	NR_002578;NR_003944;NR_002750;NR_003940;NR_003939	Body;TSS1500;TSS200;TSS1500;TSS1500	N_Shore
cg02295369	0.00026765401240736776	['A']	['B', 'D', 'C']	ZCCHC12	NM_173798	Body	S_Shore
cg02714932	0.0002674726069250213	['B']	['C']	VDR;VDR	NM_000376;NM_001017535	5'UTR;5'UTR		True
cg08457421	0.00026736551714062127	['B']	['C']	PLA2G3;PLA2G3	NM_015715;NM_015715	5'UTR;1stExon		True
cg25561792	0.0002671462986531075	['B']	['C']	SCN4A;SCN4A	NM_000334;NM_000334	5'UTR;1stExon
cg08295857	0.00026674378903223376	['B', 'D', 'C']	[]	BANP;BANP	NM_017869;NM_079837	Body;Body		True
cg19009644	0.000266742352893176	['B']	['C']					True
cg02246130	0.00026661437342292234	['B', 'D', 'C']	[]	ADAMTS9	NM_182920	Body
cg21166852	0.00026640685797824087	['B', 'D', 'C']	[]					True
cg07323947	0.0002661677336793707	['B', 'D', 'C']	[]	PPRC1	NM_015062	Body	S_Shelf
cg12399687	0.0002660642540125524	['B']	['C']				S_Shelf
cg08876130	0.00026605405109304093	[]	['A', 'C']	KCNH3	NM_012284	Body
cg22902891	0.00026552931397601947	[]	['A', 'C']				S_Shelf
cg08015107	0.0002649665356565278	[]	['A', 'C']				S_Shelf
cg13232176	0.0002648079213297261	['B']	['A']	KIAA1671	NM_001145206	Body	N_Shelf
cg18190861	0.0002647860768622681	['B']	['C']				S_Shelf
cg00316420	0.00026453666502236644	['A', 'C']	[]	KIAA0664	NM_015229	Body	Island
cg00329472	0.00026453655976153726	['B']	['A', 'C']	R3HCC1	NM_001136108	TSS1500	N_Shore
cg04008438	0.00026415676539864847	['B', 'D']	[]				N_Shore
cg07963741	0.00026345320201688415	['B']	['A']					True
cg25601446	0.0002633194090133908	['B']	['C']	SCN4A	NM_000334	Body		True
cg25704036	0.0002630183524539322	['B', 'D', 'C']	[]					True
cg03661110	0.0002628697753322063	['B']	['A']				N_Shelf
cg12990614	0.0002620121886377913	['B', 'A']	['C']	SOX10	NM_006941	Body	Island
cg00369202	0.00026187318839194254	['B', 'D', 'C']	[]	GRM4	NM_000841	3'UTR
cg10785394	0.0002616975109290972	['B', 'D']	[]				N_Shore
cg06617528	0.00026138192942950426	['B']	[]					True
cg04937398	0.00026096244559626627	['B']	['C']					True
cg05343480	0.0002605838140863281	['B']	['C']	ZNF467	NM_207336	Body	Island
cg19244562	0.00026018939892675553	[]	['A', 'C']	SSPO	NM_198455	Body		True
cg09792970	0.00026002941779424343	[]	['A', 'C']
cg09760574	0.00025845273655331324	[]	['A', 'C']	C20orf152	NM_080834	Body		True
cg08598780	0.0002576885952046012	['B', 'D']	[]	APOA5;APOA5	NM_001166598;NM_052968	3'UTR;3'UTR	N_Shore
cg20143473	0.0002570797404751723	['B', 'D', 'C']	[]
cg26411747	0.0002570330049589706	['B', 'D', 'C']	[]	TMEM132D	NM_133448	Body		True
cg01708964	0.0002568909889164213	['B']	['C']	MYL7	NM_021223	TSS1500	N_Shelf
cg09304014	0.00025670510883029057	['B']	['C']				S_Shelf
cg00095259	0.0002565707628738394	['B', 'D', 'C']	[]	CDH20	NM_031891	Body	N_Shelf
cg06333085	0.00025561593264187865	['B', 'A']	['C']	FOXN1	NM_003593	TSS200
cg13204181	0.00025559659572898136	[]	['A', 'C']	GH1;GH1;GH1;GH1;GH1	NM_022559;NM_022561;NM_022562;NM_000515;NM_022560	Body;Body;Body;Body;Body
cg09160231	0.00025553459842746	['B', 'D', 'C']	[]	ELFN1	NM_001128636	5'UTR		True
cg20692730	0.00025549898385235115	['B', 'D', 'C']	[]	ATP2A3;ATP2A3;ATP2A3;ATP2A3;ATP2A3;ATP2A3;ATP2A3	NM_174954;NM_174955;NM_174956;NM_174957;NM_174953;NM_174958;NM_005173	Body;Body;Body;Body;Body;Body;Body	Island
cg12258454	0.00025459541875722235	['A']	['B', 'D', 'C']				N_Shore
cg17866692	0.00025449980844356783	['B']	['A']	TRPV4;TRPV4	NM_021625;NM_147204	Body;Body
cg00273340	0.0002539737548412481	['B']	['A']	CCDC88B	NM_032251	Body	Island
cg00156948	0.0002536640155475689	['B']	['A']				N_Shelf
cg04207142	0.00025355454397926497	[]	['B', 'D', 'C']	E2F5;E2F5	NM_001951;NM_001083588	TSS1500;TSS1500	N_Shore
cg05129597	0.00025349974137730966	[]	['A', 'C']	PATL2	NM_001145112	TSS1500
cg10949499	0.00025289856595437683	[]	['A', 'C']	MYH6	NM_002471	Body	S_Shore
cg07585562	0.0002528818066566837	['B', 'D', 'C']	[]				S_Shore
cg18985828	0.00025111167229675683	[]	['B', 'D', 'C']				N_Shore	True
cg17745234	0.00025087196946469386	[]	['A', 'C']	TMPRSS6;TMPRSS6	NM_153609;NM_153609	1stExon;5'UTR
cg15345437	0.00025067734901300945	['B', 'D', 'C']	[]	SNORD22;SNORD31;SNHG1	NR_000008;NR_002560;NR_003098	TSS1500;Body;Body	N_Shelf
cg09597710	0.00025024229200995785	['B', 'D', 'C']	[]	C7orf50;C7orf50;C7orf50	NM_001134395;NM_032350;NM_001134396	Body;Body;Body	S_Shore	True
cg04950824	0.00025021611032954746	['B']	['A']				N_Shelf
cg16331674	0.0002500060422892104	[]	['C']				Island
cg12615148	0.000249655748040525	['B']	['C']	KISS1	NM_002256	TSS200
cg14161477	0.00024963113496984763	['B', 'D', 'C']	[]	TMCO3	NM_017905	Body	N_Shelf
cg10223061	0.00024921803896399647	['B']	['C']	VIL1	NM_007127	TSS1500
cg05404459	0.00024914125984454446	['B', 'D', 'C']	[]					True
cg12797157	0.0002488412547148281	['B']	['C']	CCDC88B	NM_032251	Body	S_Shelf
cg00109164	0.00024807469068474836	['B']	['C']	GPA33	NM_005814	3'UTR
cg24617992	0.00024773289274311724	['B', 'D', 'C']	[]
cg25137841	0.0002473258173737953	['B']	['C']	PLA2G3	NM_015715	TSS200		True
cg08948442	0.00024697875693708963	['B']	['A', 'C']	MAN1C1	NM_020379	Body		True
cg01789499	0.0002457551088568771	['A']	['B', 'D', 'C']	PRDM8	NM_020226	5'UTR	Island
cg14539532	0.0002457351731953458	['B', 'D', 'C']	[]				Island	True
cg24872692	0.00024571521277291065	[]	['A', 'C']	PIWIL3	NM_001008496	Body	N_Shelf	True
cg23953110	0.0002453858295475928	['B']	['A']					True
cg23047544	0.0002453410655765085	['B', 'D', 'C']	[]	MIR199A1;DNM2;DNM2;DNM2;DNM2	NR_029586;NM_004945;NM_001005361;NM_001005362;NM_001005360	TSS200;Body;Body;Body;Body
cg01332534	0.0002448154598489901	[]	['A', 'C']				N_Shore
cg09646197	0.0002446186343666046	[]	['A', 'D', 'C']	ZNF467	NM_207336	Body	Island	True
cg27095035	0.0002441157807665753	['B', 'D', 'C']	[]	SPATA20	NM_022827	TSS1500	N_Shore
cg03511041	0.00024377676488855312	[]	['B', 'D', 'C']				Island
cg05685435	0.000243478948757854	['B']	['A', 'C']	INHBE	NM_031479	3'UTR	N_Shore
cg12573002	0.000243040822885177	[]	['A', 'C']	NCR3;NCR3;NCR3;NCR3;NCR3;NCR3	NM_001145466;NM_001145467;NM_001145467;NM_147130;NM_001145466;NM_147130	5'UTR;1stExon;5'UTR;1stExon;1stExon;5'UTR
cg00966763	0.00024304047650130123	['B', 'D', 'C']	[]	CDH4	NM_001794	Body	S_Shore
cg11378979	0.0002429196390467712	['B']	['A']	SLC11A1	NM_000578	Body	N_Shelf
cg27270116	0.0002428855977542749	[]	['B', 'D', 'C']				Island	True
cg08663425	0.0002427871415081753	['B', 'D', 'C']	['A']	BIN1;BIN1;BIN1;BIN1;BIN1;BIN1;BIN1;BIN1;BIN1;BIN1	NM_139348;NM_139347;NM_139346;NM_139351;NM_139345;NM_004305;NM_139350;NM_139344;NM_139343;NM_139349	Body;Body;Body;Body;Body;Body;Body;Body;Body;Body	Island
cg06123358	0.0002425742884457476	['B', 'D', 'C']	[]
cg27075917	0.00024163300043400493	['B']	['A']				N_Shelf
cg17182270	0.00023987399331458	['B', 'D', 'C']	[]
cg22975695	0.0002397566532322021	[]	['A', 'C']					True
cg16035777	0.00023938075213059858	['B']	['C']	MFSD4	NM_181644	Body
cg12907587	0.00023903683819993349	[]	['A', 'C']
cg17118262	0.00023898486249949877	['B']	['C']	CCL1	NM_002981	TSS1500
cg04350311	0.000238857677650586	[]	['A', 'D', 'C']	ELFN2	NM_052906	5'UTR	N_Shore	True
cg26763542	0.00023863860229457782	['B']	['C']	SCN4A	NM_000334	TSS200
cg27111250	0.00023845170959270953	['A']	['B', 'D', 'C']	PRDM8	NM_020226	5'UTR	S_Shore
cg13613456	0.00023844055514708558	['A']	['B', 'D', 'C']	C10orf113;NEBL	NM_001010896;NM_213569	Body;Body		True
cg18634709	0.0002383523196690648	['B', 'D', 'C']	[]				N_Shelf
cg12363682	0.00023805755196009242	[]	['B', 'D', 'C']	GRM6	NM_000843	Body	N_Shore
cg10800250	0.00023793234063552955	['B', 'D', 'C']	[]	RP1L1	NM_178857	Body	Island
cg13686919	0.00023757334368438893	['B', 'D', 'C']	[]	PTPRS;PTPRS;PTPRS;PTPRS	NM_130853;NM_130855;NM_130854;NM_002850	5'UTR;5'UTR;5'UTR;5'UTR	Island
cg20938359	0.0002375632936298587	[]	['A', 'C']	SLC6A12;SLC6A12;SLC6A12	NM_001122847;NM_003044;NM_001122848	5'UTR;5'UTR;5'UTR		True
cg14190522	0.00023728479347806034	['B', 'D', 'C']	[]	DAB2IP	NM_032552	Body		True
cg03338209	0.0002371218619965092	[]	['A', 'C']	CARD10	NM_014550	Body	N_Shelf	True
cg26960939	0.00023696431669863486	['B', 'C']	['A']	CCR7	NM_001838	Body
cg00026474	0.00023672324325316256	['B', 'C']	['A']	ST3GAL1;ST3GAL1	NM_173344;NM_003033	TSS1500;TSS1500	S_Shore
cg02006421	0.0002364693475016549	['B', 'A']	['C']	CD164L2	NM_207397	Body	N_Shore
cg18659867	0.0002364397612870188	[]	['B', 'D', 'C']
cg14089067	0.0002364325953635257	['B', 'A']	[]				N_Shelf
cg23892192	0.00023597334634826425	['B', 'D', 'C']	[]
cg05371498	0.0002358514902510667	['B']	['A', 'C']	CIITA	NM_000246	Body		True
cg15768138	0.00023585097049991802	['B']	[]	CXCR1	NM_000634	5'UTR
cg23214395	0.00023575767690154248	[]	['A', 'C']	RNF186	NM_019062	TSS200
cg07165167	0.00023546336186640307	['A']	['B', 'D', 'C']	CYR61;DDAH1	NM_001554;NM_001134445	TSS1500;TSS1500	N_Shore
cg14477205	0.00023484321777375372	['B']	['A', 'C']				S_Shelf
cg09828761	0.00023420071084171993	['B', 'D', 'C']	[]	TRIO	NM_007118	Body
cg23998391	0.0002337681197878353	['B']	['C']	INHBE	NM_031479	TSS1500
cg22499307	0.00023376607051687882	[]	['C']					True
cg18070812	0.0002337495625875784	['B']	['C']	TMPRSS4;TMPRSS4	NM_001083947;NM_019894	Body;Body
cg00509996	0.00023355199289430586	['B', 'C']	['A']	SORCS2	NM_020777	Body	S_Shore
cg06534553	0.00023284130322521568	['B', 'D', 'C']	['A']	BRUNOL6	NM_052840	Body	N_Shelf
cg25921813	0.00023269281879193286	['B', 'D', 'C']	[]	C3orf21	NM_152531	Body
cg07918341	0.00023266211541053062	['B']	[]	GFAP;GFAP	NM_002055;NM_001131019	1stExon;1stExon	S_Shelf
cg00291837	0.00023257090793618907	['B']	['C']				N_Shore	True
cg09954189	0.00023251267741345762	['B', 'D', 'C']	[]					True
cg02471325	0.0002324479657831873	['B']	['C']	PLA2G4E	NM_001080490	Body
cg06646021	0.00023226113443640528	[]	['B', 'D', 'C']	RAB4A	NM_004578	TSS1500	N_Shore
cg20288341	0.0002319853293975793	['B']	['C']	LY6G6E;LY6G6E;LY6G6D	NR_003673;NR_024541;NM_021246	TSS1500;TSS1500;TSS200
cg04951104	0.00023197021246776342	['B']	['C']	MEOX1;MEOX1;MEOX1	NM_013999;NM_001040002;NM_004527	TSS1500;5'UTR;TSS1500		True
cg15526535	0.00023113823839238467	['B', 'D', 'C']	[]	TNFRSF1B	NM_001066	Body		True
cg10364459	0.00023045753326101861	['B']	['A']	FUK	NM_145059	Body	Island
cg10747192	0.0002302666912127977	['B', 'D', 'C']	['A']	MACROD1	NM_014067	Body
cg10441691	0.00022966609862380864	['B']	['C']					True
cg17607722	0.00022913524774900894	['B', 'D', 'C']	[]	ANKFN1	NM_153228	TSS1500
cg06466582	0.00022897299654367807	['B', 'D', 'C']	['A']					True
cg02341571	0.0002285698173759373	['B']	['C']	PATL2	NM_001145112	5'UTR
cg15637254	0.00022838651235919423	['B', 'D', 'C']	[]	HDAC4	NM_006037	5'UTR
cg15311651	0.00022814401975817134	['B']	['C']	NCR3;NCR3;NCR3	NM_001145466;NM_147130;NM_001145467	TSS1500;TSS1500;TSS1500
cg04311964	0.0002279775906193041	[]	['A', 'C']	LYPD2;LYPD2	NM_205545;NM_205545	1stExon;5'UTR
cg00512872	0.00022786223405679042	['B', 'D', 'C']	[]	CYTH3	NM_004227	Body		True
cg03794617	0.00022744026075126265	['B', 'D', 'C']	[]	RPTOR;RPTOR	NM_001163034;NM_020761	Body;Body	N_Shore
cg25509467	0.00022703832026872402	['B']	['A']				S_Shelf
cg10410852	0.0002269927256371112	['B', 'A']	['C']	PLA2G12B	NM_032562	1stExon
cg13172432	0.0002264662546995293	['B']	['C']	SLC26A9;SLC26A9	NM_052934;NM_134325	TSS1500;TSS1500
cg02970775	0.00022632175488918667	['B', 'D', 'C']	[]	ZMYND19	NM_138462	Body	N_Shore
cg01626707	0.00022618107390182392	['B', 'D', 'C']	[]				S_Shore	True
cg06884875	0.00022594317565215888	['B', 'A']	['C']	CREB3L1	NM_052854	Body	N_Shelf	True
cg01056004	0.00022591537620111275	['B', 'D', 'C']	['A']				S_Shelf
cg19650573	0.00022588896028039688	['B', 'A']	['C']	ITGA11	NM_001004439	Body		True
cg00687444	0.00022555911947127598	['B']	['C']
cg22827827	0.00022555489605288759	['B', 'D', 'C']	[]	HSPE1	NM_002157	Body	S_Shelf
cg03428399	0.00022472032633009706	['B', 'D']	[]	LMX1A;LMX1A;LMX1A	NM_177399;NM_177398;NM_001033507	Body;Body;Body
cg01384246	0.00022378337597248808	['B']	['C']					True
cg26811385	0.00022377048864798726	['B', 'D', 'C']	[]					True
cg26275848	0.00022340528316953286	[]	['A', 'C']				S_Shelf
cg14550153	0.00022336099801804703	['B']	['A']					True
cg06872115	0.0002229319550753246	['B']	['C']					True
cg08440266	0.00022244344513125985	['B', 'A']	[]	PTGIS	NM_000961	TSS1500	S_Shore	True
cg15635368	0.00022208053763025294	[]	['B', 'D', 'C']	INPP1;INPP1	NM_002194;NM_001128928	TSS200;TSS200	N_Shore
cg00722300	0.00022145258504681201	['B']	['A']	RLN3	NM_080864	TSS1500	N_Shelf
cg02536026	0.0002212666103826146	[]	['B', 'D', 'C']	ARRB1;ARRB1	NM_004041;NM_020251	TSS1500;TSS1500	S_Shore
cg13430464	0.0002207407748518705	['B', 'D', 'C']	[]	CHRDL2	NM_015424	Body		True
cg15642209	0.00022025964733725245	['A']	['B', 'D', 'C']	ARSG	NM_014960	5'UTR	S_Shore
cg01174140	0.00021974914842592749	[]	['B', 'D', 'C']	SCGB3A1	NM_052863	TSS1500	Island	True
cg03447556	0.0002196891655382528	[]	['A', 'C']	XIRP1	NM_194293	Body
cg08397747	0.0002188968298918164	['B']	['A']	SPDYA;SPDYA;SPDYA	NM_001008779;NM_182756;NM_001142634	1stExon;Body;Body
cg03128590	0.0002188896219273799	['B']	['A', 'C']				S_Shelf
cg10280339	0.00021886540343569184	['B', 'D', 'C']	[]				S_Shelf
cg02441892	0.00021883210465608756	['B']	[]
cg02459613	0.00021839092108477345	['B', 'D', 'C']	[]
cg26920573	0.00021832426888931643	['B', 'D', 'C']	[]
cg01534887	0.00021829937232534908	['B']	['C']	C10orf55	NM_001001791	TSS1500		True
cg03840467	0.00021815663867942904	['B', 'A']	['C']	SEPT9	NM_001113491	Body	Island
cg21160372	0.0002180256247267337	[]	['B', 'D', 'C']	NCAM2	NM_004540	TSS1500	N_Shore
cg10965178	0.00021765494721461955	['B', 'A']	['C']	TIE1	NM_005424	1stExon	N_Shelf
cg14609289	0.00021759953612075238	['B', 'D', 'C']	[]	ENGASE	NM_001042573	3'UTR
cg05269359	0.0002174800693705601	['B']	['A']	SCN4B;SCN4B;SCN4B;SCN4B	NM_001142348;NM_001142349;NM_174934;NR_024527	3'UTR;3'UTR;3'UTR;Body
cg20067719	0.00021724311526290653	['B', 'D', 'C']	[]	SPATA20	NM_022827	TSS1500	N_Shore
cg15001547	0.00021712053371015144	[]	['A', 'C']	RLN3	NM_080864	TSS200	N_Shelf
cg01967416	0.00021692933485560864	['B', 'D', 'C']	[]	SH2D1B	NM_053282	3'UTR
cg20125516	0.00021692890388964694	['B', 'D', 'C']	[]	KRT31	NM_002277	1stExon
cg16638248	0.00021668751059276384	['B', 'D', 'C']	[]	MRVI1;MRVI1;MRVI1;MRVI1	NM_130385;NM_001098579;NM_001100167;NM_001100163	3'UTR;3'UTR;3'UTR;3'UTR
cg10104487	0.0002165155016341687	['B']	['C']				N_Shelf
cg00879592	0.0002157675246863056	['B', 'A']	['C']	PECAM1;PECAM1	NM_000442;NM_000442	1stExon;3'UTR
cg27278500	0.00021564850029256804	['B']	['C']					True
cg18356130	0.00021560193207294012	['B', 'A']	[]	MYL7	NM_021223	TSS1500	N_Shelf
cg23372684	0.00021551695745819271	[]	['B', 'D', 'C']	COL23A1	NM_173465	Body	S_Shore
cg06556497	0.00021534531251854542	[]	['B', 'D', 'C']	ATP9B	NM_198531	TSS1500	N_Shore
cg20680163	0.0002150497727970264	['B', 'D', 'C']	[]	PLEC1;PLEC1	NM_000445;NM_201378	Body;Body
cg06529996	0.00021452897502838324	['B', 'D', 'C']	[]	TTC15	NM_016030	Body
cg20664201	0.0002144220353195618	['B']	['C']	INHBE;INHBE	NM_031479;NM_031479	1stExon;5'UTR		True
cg14125542	0.00021438980347726928	['B', 'D', 'C']	[]	FAM49A	NM_030797	5'UTR		True
cg16339915	0.0002143760727168851	['B', 'A']	['C']	TIFAB	NM_001099221	Body
cg05186188	0.00021437448041455935	['B']	[]	AQP8	NM_001169	Body
cg12278705	0.00021425303586974519	[]	['B', 'D', 'C']	CYR61;DDAH1	NM_001554;NM_001134445	TSS1500;TSS1500	N_Shore
cg25784617	0.00021370072952444068	[]	['C']	CX3CR1;CX3CR1	NM_001171174;NM_001171171	TSS1500;TSS1500
cg23335299	0.0002136991543471253	[]	['A', 'C']				N_Shore	True
cg15972243	0.00021325517214157408	[]	['B', 'D', 'C']	RNLS;RNLS	NM_018363;NM_001031709	TSS1500;TSS1500	S_Shore
cg26882224	0.0002130057269097114	[]	['A', 'C']	ACAN;ACAN	NM_001135;NM_013227	Body;Body
cg11598178	0.000212604588525142	['B', 'D', 'C']	[]	CPZ;CPZ;CPZ	NM_001014448;NM_001014447;NM_003652	5'UTR;Body;Body
cg23683497	0.0002124063726684667	['B']	['C']	CHIT1	NM_003465	Body
cg22623319	0.00021231653171072958	['B']	['A']	RBM20	NM_001134363	Body	N_Shelf	True
cg24627419	0.00021203180988446115	['B']	['A']	C1orf61	NM_006365	5'UTR	N_Shelf
cg18477117	0.00021143566149419435	['B', 'D', 'C']	[]	BIN1;BIN1;BIN1;BIN1;BIN1;BIN1;BIN1;BIN1;BIN1;BIN1	NM_139348;NM_139347;NM_139346;NM_139351;NM_139345;NM_004305;NM_139350;NM_139344;NM_139343;NM_139349	Body;Body;Body;Body;Body;Body;Body;Body;Body;Body		True
cg27072665	0.00021134580240962758	['B']	['C']				N_Shelf
cg08578776	0.00021130881051990825	[]	['B', 'D', 'C']				N_Shelf
cg08268692	0.00021101796059262582	['B', 'D', 'C']	[]	GDPD4	NM_182833	TSS1500		True
cg20139338	0.0002108744384810598	[]	['A']	CCDC88B	NM_032251	Body
cg02932364	0.0002107847384680991	[]	['A']					True
cg19004608	0.00021051465207000747	['B', 'D', 'C']	[]	PTPRS;PTPRS;PTPRS;PTPRS	NM_130853;NM_130855;NM_130854;NM_002850	5'UTR;5'UTR;5'UTR;5'UTR	Island
cg02282118	0.0002103881229473208	['B', 'D', 'C']	['A']	BRSK2	NM_003957	Body	N_Shore
cg09489330	0.00020969843079570358	['B', 'D']	[]				N_Shelf
cg14069333	0.00020923885406932632	['B', 'D', 'C']	[]					True
cg25066857	0.00020912099491857814	['B', 'A']	[]	GNLY;GNLY;GNLY;GNLY	NM_012483;NM_012483;NM_006433;NM_006433	5'UTR;1stExon;1stExon;5'UTR
cg16314851	0.00020869033969365744	['B']	['C']	LOC723809	NR_027374	TSS1500
cg13269964	0.0002084611871348625	['B']	['A']	CD300LG;CD300LG;CD300LG;CD300LG;CD300LG;CD300LG;CD300LG;CD300LG	NM_001168323;NM_001168324;NM_001168324;NM_145273;NM_145273;NM_001168322;NM_001168323;NM_001168322	5'UTR;5'UTR;1stExon;1stExon;5'UTR;5'UTR;1stExon;1stExon		True
cg01157004	0.00020842393088915982	['B', 'D', 'C']	[]					True
cg10353705	0.00020839818034713503	['B']	['A']	CCDC153	NM_001145018	Body
cg26107100	0.0002083230138612657	['B']	['D', 'C']	CCDC88B	NM_032251	Body	Island
cg15175716	0.000208317202959965	['B']	['A']	CCDC88B	NM_032251	Body
cg27088725	0.00020794507692009092	['B', 'D', 'C']	[]
cg13019512	0.00020784040208014144	['B', 'D', 'C']	[]	NPM1;NPM1	NM_002520;NM_199185	Body;Body		True
cg14996810	0.00020765444960102968	[]	['A', 'C']	HNF1A	NM_000545	TSS200	Island
cg04796017	0.00020759520272159386	[]	['A', 'C']				N_Shelf
cg02751808	0.00020753581749480163	[]	['B', 'D', 'C']				N_Shore	True
cg02706575	0.00020688560462769236	[]	['C']	CCL13	NM_005408	TSS1500
cg02977575	0.0002067888438997891	['B', 'D', 'C']	[]	MEX3A	NM_001093725	Body	Island
cg06178179	0.00020658193098111046	['B', 'A']	[]	CA7;CA7	NM_005182;NM_001014435	Body;Body	S_Shelf
cg02923888	0.0002065689446980617	['B', 'D', 'C']	[]				Island
cg13659360	0.00020651252013735677	['B', 'D', 'C']	[]	TECTA	NM_005422	Body
cg06118999	0.00020626659799191335	[]	['B', 'D', 'C']	RNLS;RNLS	NM_001031709;NM_018363	TSS200;TSS200	Island
cg21850518	0.0002062213582711122	['B', 'A']	[]					True
cg09229061	0.0002061688506844961	['B']	['A']	ZG16	NM_152338	TSS1500
cg04066472	0.0002059138004723408	['B', 'D']	[]	DENND3	NM_014957	Body		True
cg16035633	0.00020587142384411345	['B']	['A']	NOS3;NOS3;NOS3;NOS3	NM_001160111;NM_001160110;NM_001160109;NM_000603	3'UTR;3'UTR;Body;Body
cg06779248	0.0002058305687033827	['B']	['A', 'C']	DYNC1I1;DYNC1I1;DYNC1I1	NM_001135557;NM_004411;NM_001135556	Body;Body;Body		True
cg09022808	0.00020581290721527343	[]	['A', 'C']	GAL3ST1;GAL3ST1	NM_004861;NM_004861	5'UTR;1stExon
cg02273944	0.00020571731766122467	['B', 'D', 'C']	[]	SPATA20	NM_022827	TSS1500	N_Shore
cg02793828	0.00020562951436909664	['B', 'D', 'C']	[]				N_Shore
cg11138192	0.0002055168290300145	['B']	[]	CACNA1I;CACNA1I	NM_021096;NM_001003406	TSS1500;TSS1500
cg24312792	0.00020522494074471498	['B']	['C']	FAM46B	NM_052943	Body	N_Shore	True
cg10336039	0.00020515516540694896	['B', 'D', 'C']	[]	USP36	NM_025090	5'UTR	N_Shore
cg04120407	0.00020466446648001381	['B', 'D', 'C']	[]	KLHDC4	NM_017566	Body
cg21828629	0.00020440036056936002	[]	['A', 'C']	SLC26A9;SLC26A9	NM_052934;NM_134325	TSS1500;TSS1500
cg23502298	0.0002040340292139046	['B']	['C']	SLC36A2	NM_181776	TSS1500
cg25042860	0.00020368570796975332	['B', 'A']	['C']					True
cg04988048	0.00020357096080247976	['B']	['C']	C22orf42	NM_001010859	TSS1500
cg02912112	0.00020341363009143617	['B', 'D', 'C']	[]					True
cg11657323	0.00020313584837381107	['B']	['C']	CCDC88B	NM_032251	Body	S_Shelf
cg01108815	0.00020301445253655896	['B']	['C']					True
cg00108454	0.00020259053211617496	[]	['A', 'D', 'C']	C1QA	NM_015991	5'UTR
cg21050416	0.0002021129867676062	['B']	['A']				N_Shelf
cg24209115	0.0002014169584001674	['B']	['A', 'C']	SLC5A10;SLC5A10	NM_001042450;NM_152351	Body;Body	Island
cg00499277	0.00020132328984114818	['B']	['A', 'C']	MYH6	NM_002471	TSS200
cg10574566	0.00020105779483183453	['B']	['A']					True
cg05339066	0.00020102251638079652	[]	['B', 'D', 'C']	RNLS;RNLS	NM_001031709;NM_018363	TSS200;TSS200	Island
cg20133890	0.00020050631579307643	['B']	['C']	LY6G6E;LY6G6E	NR_024541;NR_003673	Body;Body
cg01678321	0.00020012020414848376	['B']	['C']	SLC36A3;SLC36A3	NM_181774;NM_001145017	TSS200;TSS200
cg15006828	0.0001997285399044969	['B']	['C']
cg06981182	0.00019945074019012542	[]	['B', 'D', 'C']	RNLS;RNLS	NM_001031709;NM_018363	TSS200;TSS200	Island
cg22611900	0.0001992787964068087	['B']	[]	UBTD1	NM_024954	Body		True
cg09221478	0.00019925542122894733	['B', 'D', 'C']	[]	KRT13;KRT13;KRT13;KRT13	NM_153490;NM_153490;NM_002274;NM_002274	1stExon;5'UTR;5'UTR;1stExon
cg20064848	0.00019923464738137118	[]	['A', 'C']	KCNJ10	NM_002241	5'UTR	N_Shelf
cg25937577	0.00019911219493773678	['B']	['C']	PLA2G3	NM_015715	TSS200		True
cg24290948	0.0001982445406849944	['B']	[]	TMEM40;TMEM40	NM_018306;NM_018306	1stExon;5'UTR		True
cg20936443	0.0001980649932006097	['B', 'D', 'C']	[]				N_Shelf
cg02603876	0.00019793261365114084	['B']	['C']
cg10061722	0.0001978506914209105	['B']	[]					True
cg13548554	0.00019778090838043226	['B']	['A', 'C']				N_Shelf
cg22433862	0.00019708661397064832	['B', 'A']	['C']					True
cg23081542	0.00019708014408049493	['B']	[]	LOC723809	NR_027374	Body		True
cg26297344	0.00019697804758054104	['B']	[]				S_Shore
cg00985115	0.00019655800084829905	[]	['B', 'D', 'C']				S_Shore
cg23943476	0.00019624902892888203	[]	['C']					True
cg10245967	0.0001960432272761565	['B']	['C']					True
cg23802451	0.00019540796314709022	['B']	[]	EPHA8	NM_020526	Body	S_Shelf
cg22124648	0.00019527745992299497	['B', 'A']	['C']	FGR;FGR;FGR	NM_001042729;NM_001042747;NM_005248	Body;Body;Body	Island
cg02921257	0.00019517058334906937	['B']	['C']	XIRP1	NM_194293	5'UTR
cg16856734	0.000195165093873544	['B']	['A']				N_Shelf
cg01057268	0.0001951638608191758	['B', 'D', 'C']	[]	NTM	NM_001048209	Body		True
cg09265161	0.00019515084867294664	['B', 'D', 'C']	[]				N_Shelf
cg23578404	0.00019483261282594335	['B', 'A']	[]
cg21511415	0.00019463442571289176	['B', 'A']	[]					True
cg25600410	0.0001945245612491736	['B']	['C']	MFSD4	NM_181644	Body
cg10434624	0.00019445621538652068	[]	['B', 'D', 'C']	CAMTA1	NM_015215	Body	N_Shore
cg26563889	0.0001944062817263368	['B']	[]				S_Shelf
cg08271622	0.000194395680214154	['B', 'D', 'C']	[]	LOC388796;SNORA71B;LOC388796	NR_027241;NR_002910;NR_015366	Body;Body;Body
cg02089395	0.0001941179605823579	['B', 'D']	['A']					True
cg10601761	0.00019384887364131442	['B', 'D', 'C']	[]	UHRF1;UHRF1	NM_013282;NM_001048201	Body;Body	Island
cg27017993	0.00019355851075041452	['B']	['C']	C14orf115	NM_018228	TSS1500
cg04621728	0.00019312894134479227	[]	['B', 'D', 'C']					True
cg08746496	0.00019309132014864896	['B', 'A']	['C']	RLBP1	NM_000326	TSS200
cg23109891	0.00019232959221489757	['B', 'A']	['C']	SOX10	NM_006941	Body	Island
cg24439713	0.00019218120674525395	['A']	['B', 'D', 'C']				Island
cg03541914	0.00019178344180530136	['B']	['C']	TIFAB	NM_001099221	5'UTR
cg04482628	0.0001913941463439977	['B', 'A']	['C']					True
cg17435824	0.0001910863741079597	['B', 'D', 'C']	[]				N_Shore
cg17492965	0.00019089288443576764	['B', 'D', 'C']	[]	CPZ;CPZ;CPZ	NM_001014448;NM_001014447;NM_003652	5'UTR;Body;Body
cg14429919	0.00019086578199941422	[]	['A', 'C']
cg02674839	0.0001908401380890647	['B', 'D', 'C']	[]	LOC646498	NM_001080528	TSS200
cg26686150	0.00019041756625505043	['B', 'D', 'C']	['A']					True
cg20379170	0.000190397169392936	['B', 'D', 'C']	[]	PTPRS;PTPRS;PTPRS;PTPRS	NM_130853;NM_130855;NM_130854;NM_002850	5'UTR;5'UTR;5'UTR;5'UTR	Island
cg11678864	0.00019019291940368925	['B']	[]	G3BP1;G3BP1	NM_198395;NM_005754	5'UTR;5'UTR	S_Shelf
cg14722162	0.0001895814354763455	['B']	['C']	C5orf20	NM_130848	TSS200		True
cg15166900	0.00018947146257191692	['B', 'D', 'C']	[]	ARL6IP5	NM_006407	TSS1500	N_Shore
cg10468702	0.0001894365198012689	['A']	['B', 'D', 'C']	PTGER1	NM_000955	5'UTR	S_Shore
cg11090409	0.00018941106667437892	['B']	['A', 'C']	KRT83	NM_002282	TSS1500	S_Shore
cg08991081	0.00018892583593842945	['B', 'D', 'C']	[]				N_Shore
cg26659404	0.0001887084522090337	['B']	['C']	RHCE;RHCE;RHCE;RHCE	NM_138617;NM_020485;NM_138616;NM_138618	TSS200;TSS200;TSS200;TSS200
cg18544365	0.00018862410284949918	['B', 'D', 'C']	['A']	MIR199A1;DNM2;DNM2;DNM2;DNM2	NR_029586;NM_004945;NM_001005361;NM_001005362;NM_001005360	TSS200;Body;Body;Body;Body
ch.2.16021824F	0.00018802619054428534	[]	['B', 'D', 'C']
cg25637966	0.00018793692194823145	['B']	['C']	TMPRSS4;TMPRSS4	NM_001083947;NM_019894	Body;Body
cg04695882	0.0001874857041376791	['B']	['C']				S_Shelf
cg04801779	0.00018713783989592487	['B', 'D', 'C']	['A']	GDPD4	NM_182833	TSS1500		True
cg14526039	0.00018666174866679947	['A']	['B', 'D', 'C']	KLHDC8B	NM_173546	Body	S_Shore	True
cg23103009	0.000186624361827641	['B', 'D', 'C']	[]	INPP5A	NM_005539	Body	S_Shore
cg10556316	0.00018646465044331134	['B']	[]	ASB2	NM_016150	3'UTR
cg04609952	0.0001859635938591329	['B', 'C']	['A']	MYCN	NM_005378	Body	S_Shelf
cg20578783	0.000185960890625221	['B']	['C']	CCDC88B	NM_032251	Body	Island
cg14229071	0.00018574384010327895	['B', 'A']	['C']				N_Shelf	True
cg03056854	0.00018568067905518383	['B']	['C']	HTR6	NM_000871	Body	N_Shore
cg22796593	0.0001854953271933988	[]	['C']	COL17A1	NM_000494	Body		True
cg11195363	0.00018521974484483685	[]	['B', 'D', 'C']					True
cg04530628	0.0001849830708745245	['B', 'D', 'C']	[]					True
cg09109383	0.00018482926480494876	['B', 'D', 'C']	[]	ABCC1;ABCC1;ABCC1;ABCC1;ABCC1	NM_019862;NM_019898;NM_019899;NM_004996;NM_019900	Body;Body;Body;Body;Body		True
cg08146256	0.000184599418852643	['B', 'D', 'C']	[]	HNRNPC;HNRNPC;HNRNPC;HNRNPC	NM_031314;NM_001077442;NM_001077443;NM_004500	5'UTR;5'UTR;5'UTR;5'UTR	N_Shelf
cg19027361	0.00018450397201262025	['B']	['C']	TIE1	NM_005424	Body	N_Shore	True
cg17596142	0.00018440472699093717	['B', 'A']	['C']	SOX13	NM_005686	Body
cg11185992	0.00018427387882534086	['B', 'A']	['C']				S_Shelf
cg06754197	0.0001842153198938456	['B', 'D', 'C']	[]	MIR199A1;DNM2;DNM2;DNM2;DNM2	NR_029586;NM_004945;NM_001005361;NM_001005362;NM_001005360	TSS200;Body;Body;Body;Body
cg17862368	0.00018418794521797915	['B']	[]	CD300LG;CD300LG;CD300LG	NM_001168322;NM_145273;NM_001168323	3'UTR;Body;3'UTR
cg22730738	0.00018407245407352956	['B', 'D', 'C']	[]	ZNF251	NM_138367	Body	S_Shelf
cg00599463	0.00018377428533225494	['B']	['A']	C20orf160	NM_080625	Body	S_Shelf
cg13794863	0.0001835905207516493	['B']	[]					True
cg17202854	0.00018356554786876664	[]	['B', 'D', 'C']				Island
cg19233268	0.000183012903181874	['B']	['C']	KRT83	NM_002282	TSS1500	S_Shore
cg04511702	0.00018300000438062287	['B']	[]	PRR15L	NM_024320	TSS1500
cg08466889	0.00018290419022376503	['B', 'D', 'C']	[]	GALNS	NM_000512	Body	N_Shore
cg01045723	0.00018269120894331023	['B']	['A']	TLR9	NM_017442	Body	Island
cg03216043	0.00018268502700860526	['B', 'D', 'C']	[]	DNM2;MIR199A1;DNM2;DNM2;DNM2	NM_004945;NR_029586;NM_001005361;NM_001005362;NM_001005360	Body;TSS1500;Body;Body;Body
cg18369034	0.0001822197346711646	['A']	['B', 'C']	PTGDR	NM_000953	TSS1500	N_Shore
cg09205083	0.00018199218557995124	['B', 'D', 'C']	[]	KIAA0182;KIAA0182	NM_001134473;NM_014615	5'UTR;Body	Island
cg01711322	0.00018189658382641608	[]	['B', 'D', 'C']	GPR25	NM_005298	TSS200	N_Shore
cg26103805	0.00018185856724675008	['B']	['A']	UPK2	NM_006760	3'UTR
cg03716590	0.00018183241585447506	['B']	['A', 'C']	DYNC1I1;DYNC1I1;DYNC1I1	NM_001135557;NM_004411;NM_001135556	Body;Body;Body
cg08307171	0.00018182591678838592	['B', 'D', 'C']	[]	CSNK1G2	NM_001319	5'UTR	Island
cg06721601	0.0001817999280967348	['B']	['A']	CUX1;CUX1;CUX1	NM_181500;NM_181552;NM_001913	Body;Body;Body
cg08262464	0.00018158658094932526	['B', 'D', 'C']	[]	POR	NM_000941	Body
cg24196784	0.00018152003050683082	['B', 'D', 'C']	[]
cg23706782	0.0001813364178308785	['B', 'D', 'C']	['A']	THSD4	NM_024817	Body		True
cg04255230	0.00018100152704502467	['B', 'D', 'C']	[]	LBX2	NM_001009812	Body	Island
cg07608848	0.00018097267194706692	['B', 'D', 'C']	[]	PXDN	NM_012293	Body
cg23819092	0.0001807997665887186	['B', 'D', 'C']	[]	MEX3A	NM_001093725	Body	Island
cg04972244	0.00018068572142639143	['B', 'D', 'C']	[]	NLRC5	NM_032206	3'UTR
cg11161440	0.00018048473589574152	[]	['A']	KCNJ10	NM_002241	TSS1500	S_Shore
cg05474265	0.00018041446245951464	['A']	['B', 'D', 'C']				Island
cg25530124	0.00018007336510458108	['B', 'A']	[]	PTGIS	NM_000961	Body	N_Shelf
cg25720755	0.00017970631042122412	[]	['A', 'C']	CD300LG;CD300LG;CD300LG;CD300LG;CD300LG;CD300LG;CD300LG;CD300LG	NM_001168323;NM_001168324;NM_001168324;NM_145273;NM_145273;NM_001168322;NM_001168323;NM_001168322	5'UTR;5'UTR;1stExon;1stExon;5'UTR;5'UTR;1stExon;1stExon		True
cg11044556	0.00017959052250007742	['B']	['C']	MFGE8;MFGE8	NM_001114614;NM_005928	3'UTR;3'UTR	S_Shelf	True
cg25657834	0.00017923694810524648	[]	['B', 'D', 'C']	NTSR2	NM_012344	TSS200	Island	True
cg27151770	0.0001791026191456165	['B', 'D', 'C']	['A']	ZNF423	NM_015069	Body
cg09107240	0.0001790497076014081	['B']	['A', 'C']
cg17408380	0.0001788952126789264	['B', 'D', 'C']	[]	RPL23A;SNORD4A;SNORD42A	NM_000984;NR_000010;NR_000014	Body;TSS1500;TSS1500	S_Shore
cg26583474	0.00017849143285211266	['B', 'D', 'C']	[]	RPS7	NM_001011	Body	S_Shore
cg16387850	0.00017845554598768315	['B']	['C']					True
cg00923634	0.00017830139408427456	[]	['C']	MAN1C1	NM_020379	Body		True
cg15097489	0.0001781163312591731	['B']	['A']				S_Shelf
cg03634928	0.000177898721128335	[]	['A', 'C']	TMPRSS4;TMPRSS4	NM_001083947;NM_019894	TSS200;TSS200		True
cg01609836	0.00017787902078578426	['B', 'D', 'C']	[]				Island
cg01924868	0.00017781552002857454	['A']	['B', 'D', 'C']				N_Shore
cg06787724	0.00017751865523306013	['B', 'A']	['C']	RASAL1	NM_004658	Body	N_Shelf
cg06704969	0.00017732236860693138	['B', 'D', 'C']	[]	C3orf21	NM_152531	Body
cg12486614	0.00017728595353486888	['B']	[]	LOC127841	NR_027022	TSS1500
cg13665300	0.00017716409876608052	['B', 'D', 'C']	[]	STK32A;STK32A	NM_145001;NM_001112724	5'UTR;5'UTR	S_Shelf
cg14948230	0.00017716113609787216	['B', 'D', 'C']	[]	PQLC3	NM_152391	Body
cg18717423	0.00017696044040922662	[]	['B', 'D', 'C']				Island	True
cg00090787	0.00017689350032309818	['B', 'D', 'C']	[]	RPL4;SNORD16;SNORD18B	NM_000968;NR_002440;NR_002442	Body;TSS200;TSS1500
cg18259342	0.00017677596977818668	['B']	['A']	PNKD	NM_015488	Body	N_Shelf
cg16061228	0.00017648823893414686	['B']	['A']	SCN4B;SCN4B;SCN4B;SCN4B	NM_001142349;NM_001142348;NM_174934;NR_024527	Body;Body;Body;Body	N_Shore
cg20064139	0.00017619605655099432	['B', 'D', 'C']	[]				S_Shelf
cg22270027	0.00017615867639873882	['A']	['B', 'C']				Island
cg00305993	0.00017594405288412482	['B']	['C']					True
cg05815196	0.0001758524000656876	['B']	['C']	PLA2G3	NM_015715	TSS200		True
cg05729480	0.0001758486757840453	['B']	['C']	SEPT9	NM_001113491	TSS1500	N_Shore	True
cg15114522	0.0001756651842560119	['B', 'D', 'C']	[]
cg15450445	0.00017562335763218848	['B', 'A']	['C']					True
cg00640147	0.00017527602378959563	[]	['C']	GH2;GH2;GH2;GH2	NM_022557;NM_022556;NM_002059;NM_022558	Body;Body;Body;Body		True
cg00053755	0.00017476647355105032	['B']	['A']				S_Shelf
cg21450829	0.00017463735375039332	['B', 'D', 'C']	[]	MCF2L2;B3GNT5	NM_015078;NM_032047	Body;TSS1500	N_Shore
cg01401037	0.00017432611293128253	['B', 'D']	[]					True
cg03639919	0.00017427982818326324	['B']	[]	GCK;GCK;GCK	NM_000162;NM_033508;NM_033507	Body;Body;Body
cg11601336	0.00017401458423104102	[]	['A', 'C']	HOMER3	NM_004838	TSS1500	S_Shore
cg26070487	0.00017385185173507316	[]	['A', 'C']	PPYR1	NM_005972	5'UTR	S_Shelf	True
cg14994447	0.00017348601301534185	['B']	['A', 'C']				S_Shore
cg04204246	0.0001734571828639815	['B', 'D', 'C']	['A']	LAMA4;LAMA4;LAMA4	NM_002290;NM_001105207;NM_001105206	Body;Body;Body		True
cg14463412	0.00017339486981162816	['B', 'A']	['C']				Island
cg23894755	0.0001732186472454599	[]	['B', 'D', 'C']	LY6G5C	NM_025262	Body	N_Shore
cg24985672	0.00017306669015202406	['B']	['A']	IQCH	NM_001031715	Body		True
cg14578358	0.0001724765157729155	['B', 'D', 'C']	[]	MAN1B1	NM_016219	Body	N_Shelf
cg17859552	0.00017242259080863176	['B', 'D', 'C']	[]	INPP5A	NM_005539	Body	S_Shore
cg01938825	0.00017221965880736398	[]	['A', 'C']
cg03441770	0.00017220447743940756	['A']	['B', 'D', 'C']				S_Shore	True
cg01053273	0.00017217493815322842	['B', 'D', 'C']	[]	SCRT2	NM_033129	Body	N_Shore
cg09491709	0.00017199210211996392	['B', 'D']	[]	C3orf20	NM_032137	TSS200
cg09875213	0.00017191202679406586	['B']	['C']	TIFAB	NM_001099221	5'UTR
cg26038649	0.00017183297863736084	['B']	[]	MAP3K6	NM_004672	Body	Island
cg15486124	0.0001717305118163184	['A']	[]
cg06088102	0.00017135721028299668	['B']	['A']				N_Shelf
cg13651561	0.00017131116291998984	['B', 'D', 'C']	[]					True
cg04218880	0.00017119931820089952	['B']	['C']
cg07908984	0.00017103879180114487	['B']	['C']	TMEM40	NM_018306	TSS200		True
cg15858166	0.00017088378573511666	['A']	['B']	RIMBP2	NM_015347	Body	N_Shore
cg09418336	0.0001708530674969011	[]	['A', 'C']	CCDC135	NM_032269	TSS1500
cg10495980	0.00017067420371869632	['B', 'D', 'C']	[]	OSBPL5;OSBPL5;OSBPL5	NM_020896;NM_001144063;NM_145638	5'UTR;5'UTR;5'UTR
cg07213548	0.00017066116842665027	[]	['B', 'D', 'C']
cg09879805	0.00017049978739230095	['B']	['A']	LRRC36;LRRC36	NM_018296;NM_001161575	Body;TSS200
cg04524431	0.00017043423252871624	['A']	['B', 'D', 'C']	TERT;TERT	NM_198255;NM_198253	Body;Body	S_Shore
cg27269917	0.0001704062723533571	['B']	['C']
cg02928644	0.000170386052548157	['B', 'D', 'C']	[]
cg18297044	0.00017021890219961997	['B', 'D', 'C']	[]
cg17953141	0.0001701977464124079	[]	['A', 'C']	ARSI;ARSI	NM_001012301;NM_001012301	5'UTR;1stExon	Island
cg06183338	0.00017012852831506942	[]	['B', 'D', 'C']	COL23A1	NM_173465	Body	Island
cg09685763	0.0001701116966954173	['B']	[]	C20orf160	NM_080625	TSS1500
cg18188150	0.00017001203113531146	['B', 'D', 'C']	[]	PPRC1	NM_015062	Body	S_Shore
cg13062913	0.00016979585459305557	[]	['B', 'D', 'C']	NCAM2	NM_004540	TSS1500	Island
cg20929132	0.00016978897246344891	['B']	['C']				S_Shelf
cg05158913	0.0001693810531741012	['B']	['A']	ATP2A3;ATP2A3;ATP2A3;ATP2A3;ATP2A3;ATP2A3;ATP2A3	NM_174954;NM_174955;NM_174956;NM_174957;NM_174953;NM_174958;NM_005173	Body;Body;Body;Body;Body;Body;Body	Island
cg20288331	0.00016933170368486236	['B']	['C']				N_Shore
cg02684964	0.00016904854180914956	[]	['A', 'C']	TACR2	NM_001057	TSS200
cg27376136	0.00016891607710741618	['B']	['C']				N_Shelf
cg23805120	0.00016886061140072782	[]	['B', 'D', 'C']
cg19188359	0.00016883683057230327	['B', 'D']	[]	TGM3	NM_003245	Body	S_Shelf
cg09450823	0.00016826445596303342	['B', 'D', 'C']	[]	BRSK2	NM_003957	Body	Island
cg08125125	0.00016818867544945982	['B', 'D', 'C']	[]	SYNPO	NM_001166208	TSS200		True
cg19979773	0.0001681729972000483	['B']	['C']	FCN3;FCN3	NM_173452;NM_003665	TSS1500;TSS1500
cg02593381	0.00016773047922081732	[]	['B', 'D', 'C']	SMPD3	NM_018667	5'UTR		True
cg22471129	0.00016747610757374094	['B']	['C']	SEC14L3	NM_174975	TSS200
cg23901212	0.00016747522799038177	['B']	['A']
cg22958403	0.00016742641611828822	['B', 'D']	[]	C14orf49	NM_152592	Body		True
cg26829529	0.00016738422264801206	['B']	[]	SPACA3	NM_173847	TSS1500
cg23458168	0.0001673785263556381	['B', 'D']	['A']	ZNF536	NM_014717	5'UTR	N_Shore	True
cg27106950	0.00016729428031122455	['B', 'A']	[]	PRM3	NM_021247	TSS1500	N_Shelf	True
cg03370261	0.00016692690419581172	['B', 'A']	[]					True
cg06972019	0.00016681649387228378	['B', 'D', 'C']	[]	ENO1	NM_001428	5'UTR	N_Shore
cg11417360	0.00016668495390990645	['B']	[]	RUFY4	NM_198483	3'UTR
cg24431515	0.00016643707551692788	['A']	[]	ATHL1	NM_025092	Body	S_Shore	True
cg23175322	0.0001661443020089503	['B']	['C']	BATF2	NM_138456	TSS1500
cg12046793	0.00016565515731567986	['B']	['C']	AGTRAP;AGTRAP;AGTRAP;AGTRAP;AGTRAP	NM_001040197;NM_001040194;NM_020350;NM_001040195;NM_001040196	Body;Body;Body;Body;Body	S_Shore	True
cg25940946	0.000165071493194566	['A']	['B', 'C']	DERL3;DERL3;DERL3	NM_001135751;NM_198440;NM_001002862	TSS200;TSS200;TSS200	Island
cg10492791	0.00016506683633874807	['B']	[]	C6orf127	NM_001010886	TSS1500	S_Shelf
cg11668419	0.0001644804507821359	['B', 'D', 'C']	[]					True
cg19932079	0.0001643423880814553	['B']	['C']	TGM5;TGM5	NM_201631;NM_004245	3'UTR;3'UTR
cg24427271	0.0001642753769477758	['B', 'D', 'C']	[]	USP36	NM_025090	5'UTR	N_Shore
cg13471188	0.00016414598355941515	['B']	['A']					True
cg05548952	0.00016380154536380851	['B']	[]				S_Shore
cg22139563	0.00016361572396420804	['B', 'D', 'C']	[]	KRT38	NM_006771	TSS1500
cg11242581	0.00016357097093306442	['B', 'D', 'C']	[]				N_Shelf
cg27139457	0.00016356113167516104	['B']	['C']	CAPG	NM_001747	TSS200	N_Shelf
cg22247240	0.00016346405743409355	[]	['C']	C14orf115;C14orf115	NM_018228;NM_018228	1stExon;5'UTR
cg18493182	0.00016344713200360037	[]	['A', 'C']	LYPD2	NM_205545	TSS200
cg12145624	0.00016332458693753336	['B']	[]	MAST4;MAST4	NM_198828;NM_001164664	TSS1500;TSS1500	N_Shore
cg19083265	0.0001633113875467433	['B']	['A']	SEPT9;SEPT9	NM_001113492;NM_001113491	5'UTR;Body		True
cg01442319	0.00016328514314828724	['B', 'A']	[]	SCN4A	NM_000334	3'UTR	N_Shore
cg05672174	0.0001630130669143863	['B']	['C']	SLC36A2	NM_181776	Body
cg22990871	0.00016297859733565325	[]	['B', 'D', 'C']				S_Shelf	True
cg13184177	0.00016296112083381535	['B']	['C']	FGR;FGR;FGR	NM_001042729;NM_001042747;NM_005248	Body;Body;Body	Island
cg05412788	0.00016291467975591904	['B']	['C']				Island
cg07258507	0.0001628673656709377	['B']	['C']	IL25;IL25;IL25;IL25	NM_172314;NM_172314;NM_022789;NM_022789	1stExon;5'UTR;1stExon;5'UTR
cg11634531	0.0001627516787557767	['B', 'D', 'C']	[]				N_Shelf
cg12743470	0.00016236079336746922	[]	['C']	C14orf115	NM_018228	TSS200
cg02630477	0.00016228652341370592	[]	['C']
cg05596552	0.00016203397705560928	[]	['A', 'C']	NAALADL1	NM_005468	TSS1500
cg25079865	0.00016188862942585292	['B']	['C']				N_Shelf
cg12737938	0.00016186232439276883	['B', 'D', 'C']	[]
cg13423759	0.00016170548974246923	[]	['A', 'C']				N_Shelf
cg01324802	0.0001616661556587107	['B']	['C']	CDH16	NM_004062	5'UTR	N_Shelf
cg06907770	0.00016163496089770374	['B']	['C']					True
cg22217449	0.00016099653697560168	['B', 'D', 'C']	[]	PCNT	NM_006031	Body	Island
cg19438750	0.00016097856600223498	['B', 'D']	[]	SV2B;SV2B	NM_001167580;NM_014848	5'UTR;5'UTR
cg18485877	0.0001608455117849041	['B']	[]	ASB2	NM_016150	Body	N_Shelf
cg08397968	0.0001606108105162995	['B', 'D', 'C']	[]	DOT1L	NM_032482	Body	Island
cg10938393	0.00016043590876530162	['B', 'D', 'C']	[]	GOLPH3	NM_022130	Body	N_Shelf
cg22138002	0.00016043034552090763	['B', 'D', 'C']	[]	LOXHD1	NM_144612	TSS200	Island	True
cg00900977	0.00016037675983992175	[]	['C']				N_Shelf
cg23320987	0.00016036857763555832	['B', 'D', 'C']	[]	TMCO3	NM_017905	Body	N_Shelf
cg01832712	0.00016015806295222826	[]	['B', 'D', 'C']				S_Shore
cg07144026	0.00016007243278734034	['B']	['C']	PECAM1	NM_000442	TSS1500
cg10649156	0.0001599325965905975	[]	['A']				Island	True
cg13515808	0.00015991213496926294	['B', 'D', 'C']	[]				S_Shelf	True
cg13350783	0.00015989584791695322	['B', 'D', 'C']	[]	KRT13;KRT13	NM_153490;NM_002274	1stExon;1stExon		True
cg04454426	0.00015981392597024096	['B', 'D']	['A']	FUK	NM_145059	Body	Island
cg24327383	0.00015939636997544876	['B', 'D', 'C']	[]	TECTA	NM_005422	Body
cg19579755	0.000159362560262787	[]	['D', 'C']	FAM26F	NM_001010919	TSS200	N_Shore
cg09188385	0.00015933642880655902	['B', 'D', 'C']	[]	FSCN1	NM_003088	3'UTR	N_Shore
cg26629730	0.00015930727916925133	[]	['D', 'C']	SCUBE1	NM_173050	3'UTR		True
cg19944656	0.00015909153793504266	['B']	['A']	TIMP2	NM_003255	Body
cg06488187	0.00015883475712996712	['B']	['A', 'C']					True
cg27018464	0.00015871559818353138	['B', 'D', 'C']	[]
cg22264436	0.0001586928534678716	['B']	['C']	SOST	NM_025237	TSS1500	S_Shelf
cg02531794	0.00015854739024481095	['B']	['C']	SRCRB4D;ZP3	NM_080744;NM_007155	TSS200;5'UTR
cg13617824	0.00015854366468239702	['B', 'D', 'C']	[]					True
cg26292378	0.00015852318280349623	['B']	['A']	ARSI	NM_001012301	TSS200	S_Shore
cg25374494	0.00015849607137076376	['B']	['A']
cg08994336	0.0001582747333952025	['A']	['B', 'D', 'C']	TERT;TERT	NM_198255;NM_198253	Body;Body	S_Shore
cg23827991	0.00015825657340292061	[]	['B', 'D', 'C']	TERT;TERT	NM_198255;NM_198253	Body;Body	Island
cg01998806	0.0001580310504051884	['B']	['C']	CCDC88B	NM_032251	Body	S_Shelf
cg02585142	0.00015794500975939332	['B']	['C']	HAPLN3	NM_178232	5'UTR	N_Shelf
cg16786144	0.00015790882241124117	['B', 'D', 'C']	[]	INPP5A	NM_005539	Body	N_Shelf
cg14190175	0.00015768334220438333	['B', 'D', 'C']	[]	EIF2C2;EIF2C2	NM_012154;NM_001164623	Body;Body
cg05901357	0.0001576571861805641	[]	['B', 'D', 'C']	TRIM54;TRIM54	NM_032546;NM_187841	Body;Body	Island
cg13097090	0.0001575901009893513	['B']	['C']	C14orf115	NM_018228	TSS200
cg09357761	0.00015757210922608383	['B', 'D', 'C']	[]	PRKCH	NM_006255	Body		True
cg12640000	0.00015754351837815288	['B', 'A']	['C']	L1TD1;L1TD1	NM_019079;NM_001164835	5'UTR;5'UTR	Island
cg15769343	0.00015753550444767757	['B']	['C']				Island
cg03116182	0.00015753432948787692	[]	['C']					True
cg21120678	0.0001575169198204593	['B']	['C']	RAB19;RAB19	NM_001008749;NM_001008749	1stExon;5'UTR		True
cg00376910	0.00015743208213366968	['B']	['C']	RLBP1	NM_000326	TSS200
cg18618230	0.00015738974861745236	['A']	['B', 'D', 'C']	NRAP;NRAP	NM_006175;NM_198060	Body;Body		True
cg22499001	0.00015730482418447822	['B', 'A']	[]	SCN4A	NM_000334	TSS200
cg21809624	0.00015714204945942512	['B', 'A']	[]					True
cg18310515	0.0001570309265369472	['B', 'A']	[]	GNLY;GNLY;GNLY;GNLY	NM_012483;NM_012483;NM_006433;NM_006433	5'UTR;1stExon;1stExon;5'UTR
cg02861293	0.00015694512685981708	[]	['C']	KCNJ10	NM_002241	3'UTR
cg23827284	0.00015687106111655195	['B']	[]	MYLK2	NM_033118	TSS200	N_Shelf
cg13131095	0.00015686236511991723	['A']	['B', 'D', 'C']	MYCN;MYCNOS	NM_005378;NR_026766	5'UTR;TSS1500	Island
cg04305228	0.00015665317898346177	['B', 'D', 'C']	[]	MICAL3	NM_015241	3'UTR	N_Shelf
cg07129769	0.00015654811714000828	['B', 'D', 'C']	[]
cg21512950	0.00015631582960427037	['B']	['A']					True
cg16585234	0.00015606831264365967	['B']	[]	MAN1C1	NM_020379	1stExon	S_Shore
cg00454274	0.0001559890561412365	['B']	['C']	GLIS1	NM_147193	TSS1500	N_Shelf	True
cg23520757	0.00015595769887578312	['B', 'D']	[]	FAM65B;FAM65B	NM_014722;NM_015864	5'UTR;TSS1500
cg26837630	0.00015593057065379368	['B', 'A']	[]					True
cg00727590	0.00015581800249565942	['B']	['C']	PLA2G3	NM_015715	TSS200		True
cg06555404	0.00015581068486201949	['B']	['A']	SLC25A10	NM_012140	Body
cg19501941	0.00015562520567532272	[]	['B', 'D', 'C']	C11orf90	NM_001144871	Body	N_Shore
cg09303201	0.00015501367267082764	['B', 'D', 'C']	[]	KIAA0182;KIAA0182	NM_001134473;NM_014615	5'UTR;Body	Island
cg14702787	0.00015498963552119894	['B']	[]	CXCR1	NM_000634	TSS1500
cg00874230	0.0001549225627349617	['B', 'D', 'C']	['A']	TESC;TESC;TESC	NM_017899;NR_031766;NM_001168325	TSS1500;TSS1500;TSS1500	S_Shore
cg21806580	0.0001547197605347847	['A']	['B']
cg02239163	0.00015457882429333302	['B', 'D', 'C']	[]	SORCS2	NM_020777	Body
cg15059743	0.0001545195585891743	['B', 'D', 'C']	[]	KRT37	NM_003770	TSS200
cg07448742	0.00015449185862778184	[]	['B', 'D', 'C']	NRM	NM_007243	Body	S_Shelf
cg04804726	0.00015435786590354316	['B', 'D', 'C']	[]					True
cg08855022	0.00015424858707151394	['B']	[]				S_Shore
cg21606866	0.00015372124612026493	['B']	['C']	TMEM125	NM_144626	TSS1500	N_Shelf
cg18970338	0.00015368924824465518	['B']	[]	VIL1	NM_007127	TSS200		True
cg21374048	0.00015367034644810513	[]	['B', 'D', 'C']					True
cg11861709	0.00015346529837771252	[]	['B', 'D', 'C']	RNLS;RNLS	NM_001031709;NM_018363	TSS200;TSS200	Island
cg21533971	0.00015341271308905947	[]	['C']					True
cg01156302	0.00015337965240951802	[]	['C']	HAPLN3	NM_178232	Body	N_Shore
cg21686213	0.00015336394810313488	[]	['B', 'C']	IFITM1	NM_003641	3'UTR	N_Shore
cg03080639	0.00015324779374266664	[]	['A', 'C']	PLA2G4E	NM_001080490	1stExon
cg22463795	0.0001531877595491849	['A', 'C']	[]				Island
cg16861968	0.00015313640974299852	['B', 'D', 'C']	[]
cg19339311	0.0001530882294496825	['B']	[]	SGK2;SGK2	NM_016276;NM_170693	Body;Body		True
cg16417447	0.00015304115463789456	[]	['A', 'D', 'C']	MAT2B;MAT2B	NM_182796;NM_013283	Body;TSS1500	N_Shore
cg23408285	0.00015289976090009902	['B']	[]	LOC153328	NM_145282	Body
cg17983307	0.00015279812660273678	[]	['A', 'C']	IGFN1	NM_001164586	Body
cg14851317	0.0001526136551023412	['A']	['B', 'C']				N_Shore
cg03015592	0.00015259087727451776	['B', 'A']	['C']					True
cg01153946	0.00015256895695101234	['B', 'D', 'C']	[]	LOC388796;SNORA71D;LOC388796	NR_027241;NR_003018;NR_015366	Body;Body;Body	N_Shore
cg22903905	0.00015255011011925637	['B']	[]					True
cg15122327	0.00015254379051224127	['B']	[]	GNAS;GNAS;GNAS	NM_001077490;NM_016592;NM_080425	3'UTR;3'UTR;Body	S_Shelf
cg00934746	0.00015252492351166874	['B']	['C']	PLA2G4D	NM_178034	TSS1500
cg21107210	0.00015252250447860894	[]	['A']	MORN1	NM_024848	Body	Island	True
cg27548595	0.00015239015929085418	['B', 'A']	['C']	SLC5A10;FAM83G;SLC5A10	NM_001042450;NM_001039999;NM_152351	Body;Body;Body	N_Shelf
cg20491707	0.0001519659394203964	[]	['A', 'C']	PPYR1	NM_005972	TSS1500	N_Shore	True
cg03037856	0.00015186927553405212	['B']	[]				N_Shelf
cg14258143	0.00015177845664363966	['B', 'D', 'C']	[]	FAM167B	NM_032648	Body	Island
cg11390741	0.0001517292678176343	['B', 'D', 'C']	[]	ITGA9	NM_002207	Body		True
cg20382675	0.0001516995462255089	['B', 'D', 'C']	[]	FOXP1;MIR1284;FOXP1	NM_032682;NR_031697;NM_001012505	5'UTR;TSS200;5'UTR		True
cg21957191	0.00015157189376762214	['B', 'D', 'C']	[]	PDYN	NM_024411	3'UTR
cg17171127	0.00015149513656449238	['B']	[]					True
cg05855124	0.00015111719415545293	['B', 'D', 'C']	[]	TMEM132C	NM_001136103	Body	N_Shelf
cg16681516	0.00015099248796060464	['B', 'D']	[]	DMWD	NM_004943	TSS1500	S_Shore
cg27528032	0.0001507375939556484	['B']	['A']	C15orf60	NM_001042367	Body
cg18192294	0.00015062623285212425	[]	['B', 'D', 'C']	RNLS;RNLS	NM_001031709;NM_018363	TSS200;TSS200	Island
cg20234855	0.00015059665319744244	[]	['B', 'D', 'C']	TMEM185B	NR_000034	Body	Island
cg27490128	0.00015049431256752496	[]	['A', 'C']	NCR3;NCR3;NCR3	NM_001145467;NM_147130;NM_001145466	Body;Body;Body
cg14424610	0.0001504336043419859	['A']	['B']	RIMBP2	NM_015347	Body	Island
cg05409945	0.00015035150825474052	['B']	['A']	LOC283404	NR_027358	TSS1500		True
cg15596932	0.0001502270904976027	['B', 'A']	['C']	SOST	NM_025237	TSS1500	S_Shelf
cg18853199	0.0001501193918236395	['B']	['C']	SEPT9	NM_001113491	Body	Island
cg05595832	0.00014989888571935496	['B', 'A']	[]	LOC723809	NR_027374	TSS1500
cg03449379	0.00014970065114130231	['B']	[]	CYP11A1;CYP11A1	NM_000781;NM_001099773	3'UTR;3'UTR
cg18249108	0.00014960801216227243	[]	['A', 'D', 'C']	ZP2	NM_003460	TSS200
cg22894161	0.00014957642219062649	['B']	['C']	CSH1;CSH1;CSH1;CSH1;CSH1;CSH1	NM_022640;NM_001317;NM_022641;NM_022640;NM_001317;NM_022641	1stExon;5'UTR;1stExon;5'UTR;1stExon;5'UTR
cg10761141	0.00014956729081392443	['B']	['C']	SERPINA1;SERPINA1;SERPINA1;SERPINA1;SERPINA1;SERPINA1;SERPINA1;SERPINA1;SERPINA1;SERPINA1;SERPINA1	NM_001127704;NM_001127706;NM_001127705;NM_001127701;NM_001127702;NM_001127703;NM_001127707;NM_001002236;NM_000295;NM_001002235;NM_001127700	3'UTR;3'UTR;3'UTR;3'UTR;3'UTR;3'UTR;3'UTR;3'UTR;3'UTR;3'UTR;3'UTR
cg00502017	0.0001494839325086897	['B']	['C']	LOC283761;LOC283761;LOC283761;LOC283761	NR_027075;NR_027077;NR_027076;NR_027074	TSS1500;TSS1500;TSS1500;TSS1500
cg04468081	0.00014916413163048282	['B', 'D', 'C']	[]	MCF2L2;B3GNT5	NM_015078;NM_032047	Body;5'UTR		True
cg07330489	0.00014913184268519394	['B']	[]					True
cg27639662	0.00014910478800960492	['A']	['B']	PRDM8	NM_020226	5'UTR	S_Shore
cg02537883	0.00014897008577378101	['A']	['B', 'D', 'C']
cg24807053	0.00014862575142903956	[]	['A', 'C']					True
cg03059048	0.00014819669934403146	[]	['A', 'C']	MAT2B	NM_182796	Body	N_Shore
cg01346423	0.00014800844355609432	[]	['A', 'C']	PTGIS	NM_000961	Body
cg15196156	0.0001478932717671482	['B']	['C']
cg02660440	0.00014750014948414496	['B', 'D', 'C']	[]	MIR199A1;DNM2;DNM2;DNM2;DNM2	NR_029586;NM_004945;NM_001005361;NM_001005362;NM_001005360	TSS200;Body;Body;Body;Body
cg09132460	0.00014717886527823546	[]	['A', 'C']				S_Shelf
cg11869281	0.00014717267065684957	[]	['A', 'C']	ATP2A3;ATP2A3;ATP2A3;ATP2A3;ATP2A3;ATP2A3;ATP2A3	NM_174954;NM_174955;NM_174956;NM_174957;NM_174953;NM_174958;NM_005173	Body;Body;Body;Body;Body;Body;Body	Island
cg06034513	0.00014703230122726209	[]	['C']				S_Shelf
cg20117447	0.00014688797542089507	['B', 'D', 'C']	[]	TGM3	NM_003245	Body	Island
cg09094290	0.00014688325204947254	['B']	['A', 'C']	BIN3	NM_018688	TSS1500	S_Shore
cg19597031	0.00014686737714662119	[]	['A']	MAT2B;MAT2B	NM_182796;NM_013283	Body;TSS1500	N_Shore
cg07897659	0.00014670062004980026	['B', 'D', 'C']	[]	CRELD2;CRELD2	NM_024324;NM_001135101	Body;Body	Island	True
cg08876508	0.0001466987189912995	[]	['B', 'D', 'C']	RASL10B	NM_033315	Body	Island
cg20912205	0.0001466653330086333	[]	['B', 'D', 'C']	NAT6;HYAL3	NM_012191;NM_003549	TSS1500;TSS1500	S_Shore
cg23342755	0.00014655708164506624	[]	['C']	ZP3;ZP3	NM_001110354;NM_007155	TSS1500;5'UTR		True
cg27144223	0.00014638207539890025	['B', 'D', 'C']	[]	HDAC4	NM_006037	Body	S_Shelf
cg06714761	0.00014597309694227277	['B', 'A']	['C']					True
cg22424213	0.00014578798898299552	['B']	['C']				S_Shore
cg25020666	0.00014568520054484223	['B', 'D', 'C']	[]	YWHAG	NM_012479	3'UTR	N_Shore	True
cg19646538	0.00014566038329681902	[]	['B', 'D', 'C']	PACS1	NM_018026	TSS1500	Island
cg04709062	0.00014564420573382448	['B']	[]					True
cg10586107	0.00014563826242680649	['B']	['C']
cg10113820	0.0001455819577079783	[]	['A', 'C']	SLC45A4	NM_001080431	3'UTR	Island
cg13820726	0.00014558129769284416	['B', 'A']	[]					True
cg24332002	0.00014552209721412258	['B', 'A']	[]	HSPG2	NM_005529	Body		True
cg25690202	0.00014550724538523854	['B', 'D', 'C']	['A']	SIPA1L3	NM_015073	Body	Island
cg18515343	0.00014550557601443058	['B', 'D', 'C']	[]	C17orf105	NM_001136483	1stExon	S_Shore
cg07148341	0.00014548268737939936	['B']	[]					True
cg06829852	0.00014532942763028858	[]	['A', 'C']					True
cg05798194	0.00014526787350006167	['B']	['A']	KPNA7	NM_001145715	Body
cg05721189	0.00014509891716011012	['B', 'A']	[]					True
cg01113339	0.00014508309770180184	['B', 'D', 'C']	[]				S_Shore
cg15907795	0.00014459014513826758	['B']	['C']	WNT8A;WNT8A	NM_058244;NM_058244	1stExon;5'UTR		True
cg00013618	0.00014418027485318168	['B']	['C']
cg10070688	0.00014416217174372745	['B']	['C']				S_Shelf
cg01395667	0.0001436654773898855	[]	['B', 'D', 'C']	ESPNP	NR_026567	Body	Island
cg22029015	0.00014362652398692592	['B', 'D', 'C']	[]	AGAP1;AGAP1	NM_014914;NM_001037131	Body;Body	S_Shore
cg06335597	0.00014353921870678018	['B']	['C']	ZNF467	NM_207336	3'UTR	Island
cg02556928	0.0001433078808700272	[]	['C']	CSF2RB	NM_000395	5'UTR
cg05157791	0.0001428223632579896	['B']	['C']	RASAL1	NM_004658	Body	S_Shore
cg11645098	0.00014276635938977858	['A']	['D', 'C']	PLCD3	NM_133373	Body	N_Shore
cg15741935	0.00014271657242301817	['B']	['C']					True
cg11418681	0.00014270698946684598	['B']	['A']				S_Shelf	True
cg05063952	0.00014230951979861688	['B']	['C']	STAC2	NM_198993	Body	N_Shore
cg15742818	0.00014185922759807468	['B', 'D', 'C']	[]	KSR1	NM_014238	Body		True
cg01136191	0.00014173363171896106	['B', 'A']	[]	ARID5A	NM_212481	Body	N_Shore
cg17533797	0.00014165782335855582	['B', 'D', 'C']	[]	C7orf50;C7orf50;C7orf50	NM_001134395;NM_032350;NM_001134396	Body;Body;Body	Island
cg02138778	0.00014120161185590763	['A']	['B', 'D', 'C']				N_Shelf
cg12517577	0.00014116163548058834	['B', 'A']	['C']	TIE1	NM_005424	Body	N_Shore
cg21558893	0.00014103773273005894	['B', 'A']	[]	SNX33	NM_153271	3'UTR
cg06193043	0.00014100798269517492	['B', 'D', 'C']	['A']	NPPA	NM_006172	TSS1500		True
cg25315819	0.00014098226298716975	[]	['A', 'C']				S_Shelf
cg24773412	0.00014098064586077526	[]	['A', 'C']	KRT8	NM_002273	Body	N_Shelf
cg03117379	0.00014091872836881114	['B', 'D', 'C']	[]	SNORD17;SNX5;SNX5	NR_003045;NM_014426;NM_152227	TSS1500;Body;Body
cg27383365	0.00014090749495167593	['B', 'A']	['C']	CAPG	NM_001747	TSS1500	N_Shelf
cg20375320	0.0001406091146963913	['B', 'D', 'C']	[]	CACNA1C;CACNA1C;CACNA1C;CACNA1C;CACNA1C;CACNA1C;CACNA1C;CACNA1C;CACNA1C;CACNA1C;CACNA1C;CACNA1C;CACNA1C;CACNA1C;CACNA1C;CACNA1C;CACNA1C;CACNA1C;CACNA1C;CACNA1C;CACNA1C;CACNA1C;CACNA1C	NM_001129844;NM_001129827;NM_001129839;NM_001129834;NM_001129841;NM_000719;NM_001129830;NM_001167625;NM_001129843;NM_001167624;NM_001129835;NM_001129837;NM_001167623;NM_001129840;NM_199460;NM_001129833;NM_001129832;NM_001129829;NM_001129846;NM_001129836;NM_001129838;NM_001129831;NM_001129842	Body;Body;Body;Body;Body;Body;Body;Body;Body;Body;Body;Body;Body;Body;Body;Body;Body;Body;Body;Body;Body;Body;Body		True
cg22189286	0.00014058320493640834	[]	['B', 'D', 'C']	HSPB8	NM_014365	TSS1500
cg18119407	0.00014055555530628224	['A', 'C']	['B']	CFLAR;CFLAR	NM_001127184;NM_003879	TSS1500;TSS1500	N_Shore
cg20074340	0.00014048683744969116	['B', 'D', 'C']	[]	MCF2L;MCF2L	NM_001112732;NM_024979	Body;Body	S_Shore
cg08281590	0.00014045793149697434	[]	['B', 'D', 'C']				N_Shore
cg20616108	0.0001403498933638036	['B', 'A']	['C']
cg13100962	0.0001401208330816338	[]	['A', 'C']					True
cg10069716	0.00014008936338034972	['B']	['C']					True
cg05946694	0.0001399615581354858	[]	['C']				N_Shore
cg15796818	0.00013985895720912192	['B', 'D', 'C']	[]	PXDN	NM_012293	Body
cg25849281	0.0001398226581357677	['B', 'D', 'C']	[]	ENO1	NM_001428	5'UTR	N_Shore
cg03312703	0.0001397432999185381	['B']	['C']	MFSD4	NM_181644	Body		True
cg13167431	0.00013972179867231376	[]	['A', 'C']				S_Shelf
cg04779713	0.00013965064044691017	[]	['A', 'C']				S_Shelf
cg09664596	0.00013958997026996566	['B']	['A']	TEKT5	NM_144674	Body
cg08936706	0.000139537742936929	['B', 'D', 'C']	[]	MYL3	NM_000258	TSS1500		True
cg01721818	0.0001395086409071355	['B', 'D', 'C']	[]	DDX1	NM_004939	Body	S_Shelf
cg26115531	0.00013945446120878583	['B']	['C']					True
cg25375569	0.00013939552420321177	['B']	['C']	PLA2G3	NM_015715	TSS1500
cg24620635	0.00013922599631290775	['B', 'A']	[]	GNLY;GNLY	NM_006433;NM_012483	Body;5'UTR
cg09211372	0.0001390962205170485	['B', 'D', 'C']	[]
cg14380939	0.00013909597538630682	['B']	[]	KIAA1045	NM_015297	Body
cg13594138	0.00013896092123684948	['B', 'A']	['C']					True
cg13504704	0.00013883803053413809	['B']	['C']					True
cg04077668	0.00013878001922436689	[]	['A', 'D', 'C']	S100A13;S100A13;S100A13;S100A1;S100A13;S100A13;S100A13	NM_001024212;NM_005979;NM_001024211;NM_006271;NM_001024210;NM_001024211;NM_001024213	TSS1500;5'UTR;5'UTR;TSS1500;5'UTR;1stExon;TSS1500		True
cg04694619	0.00013855523089339493	['B']	['C']	ANO7;ANO7	NM_001001666;NM_001001891	TSS200;TSS200		True
cg04191236	0.0001385243777824712	[]	['B', 'D', 'C']	UTS2R	NM_018949	TSS1500	N_Shore
cg11926839	0.00013839772548164138	['B', 'D', 'C']	[]	TSNARE1	NM_145003	Body	N_Shore
cg21987356	0.00013836644026625833	['B', 'A']	['C']	GCK;GCK;GCK	NM_000162;NM_033508;NM_033507	Body;TSS1500;TSS1500
cg11518938	0.0001383425731684808	['B', 'D', 'C']	[]				N_Shelf
cg16836311	0.00013828219467606047	[]	['A', 'C']	MAN1C1	NM_020379	1stExon	Island
cg06846719	0.00013816384999651755	['B', 'C']	['A']	FAM60A;FAM60A;FAM60A	NM_021238;NM_001135811;NM_001135812	5'UTR;5'UTR;5'UTR	N_Shore
cg07810156	0.00013810959144310885	['B', 'A']	[]	PDZK1IP1;PDZK1IP1	NM_005764;NM_005764	5'UTR;1stExon
cg00193283	0.00013790741680250374	['B', 'A']	['C']	LOC285370	NR_027102	TSS200
cg14781036	0.00013782180205683086	['B']	[]				N_Shelf	True
cg11417653	0.00013768858885996766	['A']	['B', 'D', 'C']	DERL3;DERL3;DERL3	NM_001135751;NM_198440;NM_001002862	TSS200;TSS200;TSS200	Island	True
cg14694744	0.00013748075433909663	['B']	['C']	XIRP1	NM_194293	TSS200
cg17929273	0.0001373049370309419	['B']	['C']	LGALS2	NM_006498	Body
cg07040723	0.0001372529202364699	['B']	['C']	LOC100133469	NR_027457	Body	S_Shelf
cg05490029	0.0001371335348891167	[]	['B', 'D', 'C']	IL7	NM_000880	TSS1500	S_Shore
cg01778864	0.0001371284865198175	['B', 'A']	[]	KIAA1324	NM_020775	Body		True
cg16892303	0.00013699470979789002	['B', 'A']	['C']	FOXN1	NM_003593	TSS1500
cg14624731	0.00013690604257903002	['B', 'D', 'C']	[]					True
cg16441388	0.00013689688320461346	['B', 'D', 'C']	[]	HEPACAM2;HEPACAM2	NM_198151;NM_001039372	TSS1500;Body
cg19596509	0.00013636627717297328	['B']	['A']				N_Shelf	True
cg05692585	0.00013616445406874252	[]	['A', 'C']	SPATA3	NM_139073	TSS200
cg10603757	0.00013598313574538824	[]	['A', 'C']	RAC2	NM_002872	3'UTR
cg24543759	0.0001359090967767863	['B', 'A']	[]	C5orf20	NM_130848	TSS1500		True
cg10221746	0.00013589386927827552	['B', 'D', 'C']	[]				S_Shore
cg08404546	0.0001358232669114938	[]	['C']	CARD10	NM_014550	Body	N_Shore
cg07545743	0.0001358144662449901	[]	['A', 'C']	C12orf27	NR_024345	Body		True
cg17790159	0.00013565753399780688	[]	['A', 'C']	COL11A2;COL11A2;COL11A2	NM_080679;NM_080681;NM_080680	Body;Body;Body	S_Shelf
cg20957316	0.00013551408379869462	['B', 'D', 'C']	[]	SFRS7	NM_001031684	Body	N_Shore
cg01371233	0.00013544599481742574	['A', 'C']	[]	SEPHS2	NM_012248	1stExon	N_Shore
cg25030467	0.00013538507159256355	['B']	['A']	ASB2	NM_016150	Body
cg16663419	0.00013524821532329658	['B', 'D']	[]	PLEC1;PLEC1	NM_000445;NM_201378	Body;Body
cg06486581	0.00013515342014514838	[]	['C']	GH1;GH1;GH1;GH1;GH1;GH1;GH1;GH1;GH1;GH1	NM_022559;NM_000515;NM_000515;NM_022562;NM_022562;NM_022559;NM_022561;NM_022561;NM_022560;NM_022560	5'UTR;1stExon;5'UTR;1stExon;5'UTR;1stExon;5'UTR;1stExon;5'UTR;1stExon
cg21181942	0.00013514700044638104	['B']	[]					True
cg05393025	0.0001348645239422097	[]	['A', 'C']	RNF186	NM_019062	TSS200
cg14615807	0.00013480439376165466	['B', 'A']	[]	BSND	NM_057176	TSS1500	S_Shore
cg19696012	0.00013442564253066504	['B', 'D', 'C']	[]				N_Shore
cg08800414	0.00013433960716362157	['B']	[]	CACNA1I;CACNA1I	NM_021096;NM_001003406	TSS1500;TSS1500
cg17498717	0.00013430967779489125	[]	['A']				N_Shelf
cg10955208	0.00013413180278378634	['B', 'D', 'C']	[]	WSCD2	NM_014653	Body
cg06440348	0.00013396733706176698	['A']	['B', 'D', 'C']	PRDM8	NM_020226	5'UTR	S_Shore
cg04064631	0.00013393387429635697	['B', 'D']	[]
cg17130481	0.00013357144576026358	['B']	['C']	ANGPT4	NM_015985	3'UTR		True
cg13156014	0.0001335319670301726	[]	['C']				N_Shelf
cg15697902	0.00013336676475119143	['B', 'D', 'C']	[]	TECR	NM_138501	Body	Island
cg04459939	0.00013325571758547085	['B', 'A']	['C']				N_Shelf	True
cg12733254	0.00013324027752094561	[]	['C']				N_Shelf
cg09841704	0.00013322363888891586	['B', 'D', 'C']	[]	MESDC1;MESDC1	NM_022566;NM_022566	1stExon;3'UTR	S_Shore
cg01552275	0.00013319206620546862	['B', 'D', 'C']	[]
cg07258474	0.00013294146013166674	[]	['B', 'D', 'C']	NTSR2	NM_012344	1stExon	Island	True
cg12252759	0.00013270387689745547	['B', 'A']	[]	NPC1L1;NPC1L1	NM_013389;NM_001101648	TSS200;TSS200
cg02884928	0.00013264797090283714	['B', 'D', 'C']	[]	AKT1;AKT1;AKT1	NM_001014431;NM_005163;NM_001014432	Body;Body;Body	Island
cg14495399	0.00013248758324506561	['B', 'A']	[]					True
cg23192683	0.00013240643563830384	[]	['B', 'D', 'C']				S_Shore	True
cg19887293	0.0001323755772933229	['B']	['A', 'C']	COL11A2;COL11A2;COL11A2	NM_080679;NM_080681;NM_080680	Body;Body;Body	S_Shelf
cg11276172	0.00013225472258663232	['B', 'A']	[]	ITPRIP	NM_033397	TSS200	N_Shelf
cg17802464	0.00013214271789712716	[]	['C']	SEC14L3	NM_174975	TSS200
cg07474957	0.0001321182114701585	[]	['B', 'D', 'C']	KIAA1949;KIAA1949	NM_001134870;NM_133471	Body;Body	N_Shelf
cg18893868	0.00013193183269221356	[]	['B', 'D', 'C']	RIMBP2	NM_015347	Body	S_Shore
cg21559452	0.0001319014419440622	['B', 'A']	[]	ARHGEF4;ARHGEF4	NM_032995;NM_015320	5'UTR;5'UTR
cg01898628	0.00013186439978965208	['B']	['C']	SOST	NM_025237	TSS200	S_Shelf
cg00307818	0.00013184518873934686	['B', 'A']	[]	BSND	NM_057176	TSS1500	S_Shore
cg27000690	0.0001317724476457807	[]	['C']	PACSIN1	NM_020804	5'UTR	S_Shelf
cg17322044	0.0001317640443512659	['B', 'D', 'C']	['A']					True
cg24927890	0.00013176310288580902	['B', 'D', 'C']	['A']	SYNPO	NM_001166208	TSS200		True
cg01574287	0.00013135631926437466	['B']	['C']	KISS1	NM_002256	TSS1500
cg07958502	0.00013118689774379083	['B', 'A']	[]	ITGA11	NM_001004439	Body		True
cg05340042	0.0001310414394881412	['B', 'A']	['C']	IRGM	NM_001145805	TSS1500
cg04886934	0.00013093545497548786	[]	['A', 'C']	ACAN;ACAN	NM_001135;NM_013227	Body;Body
cg13471599	0.0001309232002899833	['B', 'A']	['C']				Island
cg12302987	0.00013085857954640647	['B', 'D', 'C']	[]					True
cg20278269	0.00013078489814215077	['B']	['A']	LRP5	NM_002335	Body	S_Shore
cg01254264	0.00013074090966804655	[]	['A', 'C']
cg12560421	0.00013068839307588633	[]	['B', 'D', 'C']
cg18072282	0.0001306022605684517	[]	['A', 'C']	LGALS2	NM_006498	TSS200
cg19697359	0.00013054811942150645	['B', 'A']	['C']	EPHA8	NM_020526	Body	Island
cg09520554	0.00013052410649999643	['B', 'D', 'C']	[]
cg06912601	0.00013050713394700518	[]	['C']				S_Shelf
cg16537483	0.00013022350233403247	['B', 'D', 'C']	[]	MBNL1;MBNL1;MBNL1;MBNL1;MBNL1;MBNL1;MBNL1	NM_207295;NM_207293;NM_021038;NM_207292;NM_207296;NM_207297;NM_207294	Body;Body;Body;Body;Body;Body;Body		True
cg21176875	0.00013017001415250237	[]	['A', 'C']	MYH7	NM_000257	Body	S_Shelf
cg06042395	0.00013014275530752296	['B', 'A']	['C']	LOC285370	NR_027102	TSS1500
cg16642695	0.00013010971146267908	['B', 'D', 'C']	[]	ADHFE1	NM_144650	TSS1500	N_Shore
cg19800670	0.00013008137146267344	[]	['B', 'D', 'C']				Island
cg24844545	0.0001295769053563765	['B', 'D', 'C']	['A']	NPPA	NM_006172	TSS1500		True
cg17143462	0.00012945720166924636	['B']	['C']	C22orf33;C22orf33	NM_001163857;NM_178552	Body;5'UTR		True
cg04789403	0.00012944349720463256	['B', 'A']	[]					True
cg03856366	0.00012940359974928547	['B', 'D']	[]	SMUG1	NM_014311	TSS1500
cg00814244	0.00012933886885981553	[]	['B', 'D', 'C']	MYCN	NM_005378	TSS1500	N_Shore
cg04625873	0.00012932829238891972	['B']	['A']	CXCR5	NM_001716	TSS200
cg10408410	0.00012922889754912089	['B']	['C']	RLBP1	NM_000326	TSS1500
cg00624418	0.00012912851596214508	[]	['B', 'D', 'C']	TERT;TERT	NM_198255;NM_198253	Body;Body	N_Shore
cg23497020	0.00012905806390135836	['B', 'D', 'C']	['A']	LIMA1;LIMA1;LIMA1	NM_001113546;NM_001113547;NM_016357	Body;TSS200;Body
cg22718308	0.00012894007918323483	['B']	['C']
cg14034782	0.0001287804525569494	['B', 'D']	[]	FBRSL1	NM_001142641	Body	N_Shelf
cg16519487	0.00012869401290973258	[]	['B', 'D', 'C']				Island	True
cg18881440	0.0001286232719641944	['B', 'D', 'C']	[]					True
cg09510180	0.00012831894954434787	['B', 'D', 'C']	['A']				Island	True
cg14617020	0.00012829434226075607	['B', 'D', 'C']	[]					True
cg03035746	0.000128261359950279	['B', 'D', 'C']	[]	LBX2	NM_001009812	Body	S_Shore	True
cg06242243	0.00012824492608284904	['B', 'D', 'C']	[]	NCOR2;NCOR2	NM_006312;NM_001077261	5'UTR;5'UTR		True
cg23029183	0.00012824308137804764	['A']	['D', 'C']	CACNB3	NM_000725	TSS1500	N_Shore
cg04130572	0.00012822628170979108	[]	['A', 'C']	JPH2;JPH2	NM_175913;NM_020433	3'UTR;Body
cg16736055	0.00012817374107409896	['B', 'D', 'C']	[]					True
cg23179657	0.0001280233907027403	['B']	['A']	IL27RA;RLN3	NM_004843;NM_080864	TSS1500;Body	N_Shore
cg03146733	0.00012800223863292023	[]	['A', 'C']	TEKT5	NM_144674	Body
cg12413566	0.0001279513706628447	['B']	['A']	XIRP1	NM_194293	TSS1500
cg01566155	0.0001276043844804859	['B']	['C']	CCL13	NM_005408	3'UTR
cg01974330	0.00012742435811391144	['A']	['D', 'C']					True
cg25863223	0.00012739125588827487	[]	['D', 'C']	NCF4;NCF4	NM_013416;NM_000631	TSS1500;TSS1500	S_Shelf
cg06788278	0.00012733731929169602	[]	['B', 'D', 'C']	RALGPS2	NM_152663	TSS1500	N_Shore
cg14635466	0.00012717445427238598	['B', 'A']	[]	SNX31	NM_152628	Body	N_Shore	True
cg14258078	0.00012704655409372066	['B']	[]	SCN4A	NM_000334	TSS1500		True
cg25217347	0.00012695971693620078	['B']	['A']	C3orf25	NM_207307	Body
cg10230314	0.00012669650827020954	[]	['A', 'C']	HORMAD2	NM_152510	Body		True
cg05854427	0.00012668279335122023	['B']	['C']	SNED1	NM_001080437	Body	Island
cg09208302	0.00012668100017894604	['B', 'D', 'C']	[]	MCF2L;MCF2L	NM_001112732;NM_024979	3'UTR;3'UTR	S_Shore	True
cg06596221	0.00012658974054783096	['B', 'D', 'C']	[]				N_Shore
cg18556976	0.0001264997052830165	['B']	['C']					True
cg01301197	0.0001262253479658809	[]	['B', 'D', 'C']				N_Shore
cg04127044	0.00012606003706296096	[]	['A', 'C']	PPYR1	NM_005972	TSS200	Island	True
cg05508408	0.00012605813144553064	['B', 'D', 'C']	[]	DCUN1D2	NM_001014283	Body
cg17993296	0.00012596007535976245	['B', 'A']	[]	SLC5A10;SLC5A10;FAM83G	NM_001042450;NM_152351;NM_001039999	Body;Body;TSS1500	S_Shore
cg15112783	0.00012589539197223277	['A']	['B', 'D', 'C']	MAP1LC3A;MAP1LC3A	NM_032514;NM_181509	Body;Body	Island
cg15841378	0.0001258731928151545	[]	['A', 'C']
cg00443797	0.0001258731568633171	['B', 'A']	['C']	PPAPDC1A	NM_001030059	3'UTR
cg25620901	0.00012582895772914092	[]	['B', 'A']	HEATR2	NM_017802	Body	Island
cg20142018	0.00012578708108312484	['B', 'A']	['C']	TLL2	NM_012465	Body	Island
cg00921097	0.00012578251486723238	['B', 'D', 'C']	[]	GPR37L1	NM_004767	TSS1500
cg07715777	0.0001256902479949269	[]	['A', 'C']				N_Shore
cg04440885	0.00012568771372484854	['B', 'D', 'C']	[]				N_Shore	True
cg01564661	0.00012567666391838608	[]	['B', 'D', 'C']	CRIP2	NM_001312	Body	N_Shore
cg14950237	0.00012559073972844435	['A']	['B', 'D', 'C']	SDK1	NM_152744	Body
cg11827514	0.00012554604634938422	['B', 'D', 'C']	[]
cg09647108	0.00012536904597280942	['B']	['C']	CD300LG;CD300LG;CD300LG;CD300LG	NM_145273;NM_001168323;NM_001168324;NM_001168322	Body;Body;3'UTR;Body
cg05264298	0.00012533011921839494	['A', 'C']	[]				S_Shore
cg21820890	0.00012531453046064298	['B', 'A']	[]	PLA2G12B	NM_032562	1stExon
cg00885918	0.00012512887033907103	['B']	[]	MYLK2	NM_033118	TSS200	N_Shelf
cg25588389	0.00012509771804740738	['B', 'D', 'C']	[]					True
cg06578342	0.0001250719870331677	['B', 'D', 'C']	[]					True
cg27344859	0.00012498012272775075	[]	['B', 'D', 'C']				Island
cg22620414	0.00012494864756982182	['B', 'A']	['C']	LOC285370	NR_027102	TSS1500
cg02382109	0.0001248903869462043	[]	['D', 'C']	PEBP4	NM_144962	TSS200
cg27239828	0.00012487194126600763	['B', 'D', 'C']	[]	MAP3K13	NM_004721	5'UTR
cg13305444	0.00012468493804714562	['B', 'D', 'C']	[]	ENAH;ENAH	NM_001008493;NM_018212	Body;Body	N_Shelf
cg26321670	0.00012455231617600196	['B']	['C']					True
cg14087880	0.00012453300089978607	[]	['A', 'C']	PPYR1	NM_005972	TSS1500	N_Shore	True
cg12485906	0.00012436610433354654	['B', 'A']	[]	IQCH;IQCH	NM_001031715;NM_022784	Body;Body		True
cg13886799	0.00012430796567755768	['B']	['C']	ANO7;ANO7;ANO7;ANO7	NM_001001891;NM_001001666;NM_001001666;NM_001001891	5'UTR;1stExon;5'UTR;1stExon
cg23957660	0.00012421363515818082	['B']	['A']	LRRC48;LRRC48;LRRC48;LRRC48	NM_001130092;NM_001130091;NM_031294;NM_001130090	5'UTR;5'UTR;5'UTR;5'UTR	S_Shelf
cg18178715	0.00012416236144355416	['B']	['C']					True
cg16758317	0.00012408088938925996	[]	['B', 'D', 'C']				N_Shore	True
cg02220418	0.0001240684693731854	['B', 'D', 'C']	[]
cg23509869	0.00012405563348122858	['B']	['A']	LST1;LST1;LST1;LST1;LST1	NM_205837;NM_205838;NM_205839;NR_029461;NR_029462	TSS1500;TSS1500;TSS1500;TSS1500;TSS1500
cg23458843	0.00012398723892765193	[]	['A', 'C']	AGAP2	NM_014770	TSS1500	S_Shelf
cg14386870	0.0001239520910196033	['B', 'D', 'C']	[]	SNORA10;SNORA64;RPS2	NR_002327;NR_002326;NM_002952	TSS1500;TSS200;Body	N_Shore
cg18612956	0.00012394848761478026	['B', 'A']	['C']					True
cg19025573	0.00012384428196307194	[]	['A', 'C']	CRYBB2	NM_000496	TSS200
cg23091122	0.00012383476433248648	['B']	[]	SYPL2	NM_001040709	3'UTR	N_Shelf
cg05264816	0.00012373792085684126	['B', 'D', 'C']	[]	LOXHD1	NM_144612	TSS200	Island	True
cg24484352	0.0001236259045291938	['B', 'D', 'C']	[]				Island
cg08731067	0.0001235951497220487	['B', 'D', 'C']	[]	OSBPL5;OSBPL5;OSBPL5	NM_020896;NM_001144063;NM_145638	5'UTR;5'UTR;5'UTR
cg19821124	0.00012359178756149442	['B', 'D', 'C']	[]	C14orf49	NM_152592	Body		True
cg02691035	0.00012324319768417438	['A', 'C']	[]	ACSF3;ACSF3;ACSF3	NR_023316;NM_001127214;NM_174917	Body;5'UTR;5'UTR	N_Shelf
cg00177127	0.00012324275025610106	['B', 'A']	['C']	EPHA8	NM_020526	Body	Island
cg25481157	0.0001231382540256207	['B', 'A']	[]				Island
cg00660009	0.00012307354785479389	[]	['A', 'C']
cg00670060	0.00012299458824902463	['B']	[]					True
cg00576640	0.0001227980476632262	['B', 'A']	['C']	ASB10;ASB10;ASB10	NM_080871;NM_001142459;NM_001142460	Body;Body;Body	S_Shelf
cg12232222	0.00012278690547882877	['B']	['A']	FARP1;FARP1	NM_001001715;NM_005766	5'UTR;5'UTR	N_Shelf	True
cg12799596	0.00012268832635801809	['A']	['D', 'C']	WDR27	NM_182552	Body
cg25885449	0.00012264984648982519	['A']	['B']	KCNG2	NM_012283	Body	Island
cg03021329	0.0001226366174903532	['B', 'D', 'C']	[]	ITGB5	NM_002213	Body		True
cg00745170	0.0001225421713418969	[]	['A', 'C']	TEKT5	NM_144674	Body
cg02288165	0.00012239094800195772	['B']	['C']	SIGLEC1	NM_023068	TSS1500
cg13101652	0.0001223142531272686	['B', 'A']	['C']					True
cg14175771	0.0001221882088212733	['A']	['D', 'C']	AGBL4	NM_032785	TSS1500	S_Shore
cg07581395	0.00012217307318614437	['A']	['D', 'C']				N_Shore	True
cg10369896	0.00012216646667120726	['B', 'D', 'C']	[]	ELFN1	NM_001128636	TSS200
cg12269138	0.00012204339220704524	['A']	['B', 'D', 'C']					True
cg11067179	0.00012194004635036658	['B', 'D', 'C']	[]	CD248	NM_020404	1stExon	N_Shore
cg15231202	0.00012192420862042148	[]	['C']	APOD;APOD	NM_001647;NM_001647	1stExon;5'UTR
cg01640958	0.00012188864928028708	['A']	['D', 'C']
cg10680210	0.00012171687738109204	['B']	['C']	CCDC88B	NM_032251	TSS1500	N_Shelf
cg01921898	0.0001216812958518844	['B']	['C']				S_Shelf
cg04030848	0.00012165458827676927	[]	['A', 'C']	GAL3ST1	NM_004861	TSS200
cg21495715	0.00012162919339091812	['B']	['A', 'C']	SLC5A10;SLC5A10	NM_152351;NM_001042450	TSS1500;TSS1500
cg21496785	0.00012154251663962432	[]	['B', 'D', 'C']	GRM6	NM_000843	Body	N_Shore
cg06376233	0.00012131828948139128	[]	['C']	ITPR3	NM_002224	Body		True
cg19805943	0.00012122084192865237	['B', 'A']	[]					True
cg07728485	0.00012113127145276961	['A']	['B', 'D']	TERT;TERT	NM_198255;NM_198253	Body;Body	S_Shore
cg06884401	0.00012111059674898064	['B']	[]	FAM13A;FAM13A	NM_014883;NM_014883	1stExon;5'UTR
cg13965612	0.00012109472183513615	['B', 'D', 'C']	[]	DNM2;MIR199A1;DNM2;DNM2;DNM2	NM_004945;NR_029586;NM_001005361;NM_001005362;NM_001005360	Body;TSS1500;Body;Body;Body
cg16017313	0.00012099446756851816	['B', 'D', 'C']	[]	UBE3B;UBE3B	NM_130466;NM_183415	Body;Body
cg08387141	0.00012098121729487736	['B']	['C']					True
cg26884359	0.00012087949912744297	['B']	['C']				N_Shelf
cg11784631	0.00012086781126196279	[]	['B', 'D', 'C']	NRM	NM_007243	Body	S_Shelf
cg18425570	0.00012066740516606804	['B']	[]	KRT38	NM_006771	TSS1500
cg10411146	0.00012055984408627163	['A', 'C']	[]	ATHL1	NM_025092	Body	Island
cg08831034	0.00012055175239685691	['B', 'A']	['C']	ANO7	NM_001001891	Body	N_Shore
cg10982861	0.0001204843053058582	['B']	['C']	TSC22D3	NM_198057	Body	N_Shore
cg11754357	0.00012034378647933696	['B', 'D', 'C']	[]	C1orf159	NM_017891	5'UTR	Island
cg20773915	0.00012032780240605758	['B', 'D', 'C']	[]	CHD5	NM_015557	Body
cg22073750	0.00012031007340492334	['A']	['D', 'C']	FAM13A	NM_014883	Body		True
cg24780796	0.00012028373080411111	['B']	['C']	SLC36A2	NM_181776	TSS1500
cg24000657	0.00012016416431995284	['B']	['A']				S_Shelf
cg23244761	0.0001201389456760431	['B', 'D', 'C']	[]	PARK2;PARK2;PARK2	NM_004562;NM_013987;NM_013988	Body;Body;Body
cg11715102	0.00012004314014890988	['B']	['A']				N_Shelf
cg03023237	0.00012000769736715714	['B']	['C']	CDH16	NM_004062	TSS1500	N_Shelf
cg07255151	0.0001198436442482398	['B', 'A']	['C']				Island	True
cg10218733	0.00011978014254483079	[]	['A', 'C']	TEKT5	NM_144674	Body	Island
cg12678834	0.00011970909485333652	['B']	['C']	CXCR5	NM_001716	TSS1500
cg15474337	0.00011967580739893598	['B', 'D', 'C']	[]	NAPSB	NR_002798	TSS1500
cg00815091	0.00011957151520995088	['B', 'A']	[]	BSND	NM_057176	TSS1500	S_Shore
cg06521299	0.00011957014196117217	[]	['B', 'D', 'C']	PAFAH2	NM_000437	TSS1500	S_Shore	True
cg14245185	0.00011955939835306108	['B', 'D']	[]	BSPRY	NM_017688	Body	S_Shelf
cg05310185	0.0001195412555692664	['B', 'D', 'C']	[]	TACC2;TACC2;TACC2;TACC2	NM_206862;NM_006997;NM_206861;NM_206860	Body;Body;Body;Body		True
cg11067964	0.00011953669148923955	['B']	['C']					True
cg13038847	0.00011952062070735275	[]	['A', 'C']				Island
cg05960180	0.00011951369797967869	['B']	['C']				N_Shelf
cg11178985	0.00011950215999989266	[]	['B', 'D', 'C']	MOV10;MOV10	NM_001130079;NM_020963	TSS1500;TSS1500	N_Shore
cg25472882	0.00011947995757871162	['B']	['A']	C7orf50;C7orf50;C7orf50	NM_001134395;NM_032350;NM_001134396	Body;Body;Body
cg18022607	0.00011944012813861968	['B']	['A']	PTPRG	NM_002841	Body		True
cg03631294	0.00011927566733193423	['B']	['C']	CD79B;CD79B;CD79B	NM_021602;NM_000626;NM_001039933	Body;Body;Body
cg03422757	0.00011855833647911524	[]	['A', 'C']				S_Shelf
cg10604851	0.00011840021468702043	[]	['B', 'D', 'C']				N_Shore	True
cg05181846	0.00011839624069710181	['B']	['C']	ASB10;ASB10;ASB10	NM_001142459;NM_080871;NM_001142460	TSS1500;TSS200;TSS1500
cg10174683	0.00011828726355197107	['B', 'D', 'C']	[]					True
cg19764594	0.00011822100838603626	['B', 'A']	['C']	LOC285370	NR_027102	TSS1500
cg25387812	0.00011820934886725669	['B']	['C']					True
cg08726417	0.00011808509876598202	['B']	['A']	MYLK2	NM_033118	TSS200	N_Shelf
cg19530178	0.00011804859311113562	[]	['A', 'C']	C1QTNF6;C1QTNF6	NM_182486;NM_031910	Body;Body	Island
cg07855639	0.00011802417829384217	['B']	['C']	CDC42EP1	NM_152243	5'UTR	S_Shore	True
cg25518571	0.00011795171753129256	['A']	['B', 'D', 'C']	TERT;TERT	NM_198255;NM_198253	Body;Body	N_Shore
cg00950971	0.00011787712923931491	['A']	['D', 'C']	NPFFR1	NM_022146	Body	Island
cg13532004	0.00011776980057267698	[]	['B', 'D', 'C']	RNU6ATAC	NR_023344	TSS1500	S_Shore
cg06846495	0.00011771534917776379	['B', 'D', 'C']	[]	NCL	NM_005381	Body	N_Shore
cg14680360	0.0001176524457949699	['B', 'D', 'C']	[]	KRT38	NM_006771	TSS1500
cg21012647	0.00011755150244379275	[]	['B', 'D', 'C']	CFLAR;CFLAR	NM_001127184;NM_003879	5'UTR;5'UTR	N_Shore
cg08590069	0.00011743941075183887	[]	['B', 'D']	RGS22	NM_015668	TSS1500	S_Shore	True
cg01083549	0.00011726434565127466	['A', 'C']	[]	ACSF3;ACSF3;ACSF3	NM_174917;NR_023316;NM_001127214	Body;Body;Body	S_Shore
cg18713166	0.00011719512332793645	['B', 'D', 'C']	[]	PLD6	NM_178836	Body	N_Shore
cg13123009	0.00011706923621934458	['B']	['C']	LY6G6E;LY6G6D;LY6G6E	NR_024541;NM_021246;NR_003673	TSS200;TSS1500;TSS200
cg02939767	0.0001170623567252696	['B', 'A']	[]	TCF15	NM_004609	3'UTR
cg09218757	0.00011701917277234336	['B']	[]				N_Shelf
cg03997232	0.00011699483120598177	['B']	[]				N_Shore
cg08972756	0.00011690348402534058	[]	['B', 'D', 'C']	VAX2	NM_012476	Body	N_Shore
cg03991477	0.00011685079581671318	['B']	[]	MYL7	NM_021223	TSS200	N_Shelf
cg09628822	0.00011657352841033472	['B', 'D', 'C']	[]	RORA;RORA;RORA;RORA	NM_002943;NM_134261;NM_134262;NM_134260	Body;Body;Body;Body
cg17647537	0.00011644191456800415	['B']	['C']	HTR3B	NM_006028	Body
cg11146916	0.00011641292606146897	['B', 'A']	[]					True
cg09634707	0.00011603804293886408	['B', 'A']	['C']				S_Shore
cg26089007	0.00011599262149653467	[]	['A', 'C']				N_Shelf
cg11706780	0.00011593753870342727	['B', 'A']	[]	PLA2G4E	NM_001080490	Body
cg05223251	0.00011582878446309236	[]	['B', 'D', 'C']	MCPH1	NM_024596	Body
cg24550456	0.00011551353566998843	[]	['B', 'D', 'C']	GPR25	NM_005298	TSS1500	N_Shore
cg21431929	0.00011543363674872092	['B', 'A']	[]					True
cg05463325	0.00011541039286058615	[]	['B', 'D', 'C']	RAB4A	NM_004578	TSS1500	N_Shore
cg25306838	0.00011538711273009761	['B', 'D', 'C']	[]	KRT38;KRT38	NM_006771;NM_006771	1stExon;5'UTR
cg04289036	0.0001152011119445103	['B']	['C']	C1orf210;C1orf210;C1orf210	NM_001164829;NM_001164829;NM_182517	1stExon;5'UTR;TSS200		True
cg06865036	0.0001151676525534524	[]	['B', 'D', 'C']	CDKN2D;KRI1;CDKN2D	NM_079421;NM_023008;NM_001800	Body;TSS1500;Body	N_Shore	True
cg16348358	0.00011516168706573662	[]	['C']	LCK	NM_005356	5'UTR		True
cg06740893	0.00011512449105030075	['B', 'D', 'C']	[]	TNFRSF1B	NM_001066	Body	Island
cg03510194	0.00011511325057270266	['B']	[]	TIFAB;TIFAB	NM_001099221;NM_001099221	1stExon;5'UTR
cg07265588	0.00011507944176176897	['B']	[]				N_Shelf
cg07809166	0.00011506702655737304	[]	['A', 'C']				N_Shelf	True
cg06502392	0.0001149465776186102	['B', 'A']	['C']					True
cg16896687	0.00011493173858719409	['C']	[]				Island
cg17372408	0.00011489747319296624	['B', 'D', 'C']	[]	TSNARE1	NM_145003	Body	N_Shore
cg01689239	0.00011489172356609607	[]	['B', 'D', 'C']				Island
cg22077197	0.00011486585433577731	['B', 'D']	[]	HDAC4	NM_006037	Body		True
cg23377395	0.00011475977999609021	['B', 'D', 'C']	['A']
cg24206256	0.00011474434145886448	[]	['A', 'C']	MAT2B	NM_182796	TSS200	N_Shelf
cg10487067	0.00011456679195912751	['B', 'D', 'C']	[]					True
cg13770446	0.00011448801534473784	['B']	[]	CLCNKA;CLCNKA	NM_001042704;NM_004070	Body;Body
cg12686920	0.00011448551104585369	[]	['C']	MEOX1;MEOX1;MEOX1	NM_013999;NM_001040002;NM_004527	TSS1500;TSS1500;TSS1500		True
cg09354263	0.00011443540634328088	['B', 'A']	['C']	RECQL5;LOC643008;LOC643008	NM_004259;NR_028439;NM_001162995	Body;TSS1500;5'UTR	S_Shelf
cg20118823	0.00011436824903485713	['B', 'D', 'C']	[]	TCF3;TCF3	NM_003200;NM_001136139	Body;Body	N_Shelf
cg03700402	0.0001143554813527758	['B', 'D', 'C']	[]	FAM92B	NM_198491	Body
cg01756103	0.00011434812658307627	['B']	['A']				N_Shore
cg23051664	0.00011428268697424549	[]	['A', 'D', 'C']	TNFRSF10D	NM_003840	Body	N_Shore
cg23764008	0.00011427696754361928	['A']	['B', 'D', 'C']	SYT7	NM_004200	Body	N_Shelf	True
cg06556290	0.00011425927151313744	['B']	[]				S_Shelf
cg14442557	0.00011421565508483249	['B']	['C']	ANKRD42	NM_182603	Body	S_Shelf
cg02022519	0.00011420509213184939	['B', 'D']	[]
cg02043070	0.00011418524294692956	[]	['B', 'D', 'C']	ADSSL1	NM_152328	TSS1500	Island
cg03172837	0.00011417010577960154	['B', 'D', 'C']	[]	AGAP1;AGAP1	NM_014914;NM_001037131	Body;Body
cg01512089	0.0001140775531370302	['B']	['C']					True
cg04116354	0.00011405810403436323	['B']	['C']	MAN1C1	NM_020379	Body		True
cg06271623	0.00011404564353779138	['B']	[]	RUFY4	NM_198483	Body		True
cg13521002	0.0001139003885504386	[]	['A', 'D', 'C']	PEBP4	NM_144962	Body		True
cg24107411	0.0001137560005854956	['B', 'D', 'C']	[]	PLXNA1	NM_032242	3'UTR	Island
cg04433322	0.00011375029938595442	['B']	['C']	SLC4A1	NM_000342	TSS1500
cg04809948	0.00011370300398290237	['B']	[]
cg19384379	0.00011358170545375437	[]	['A', 'C']	TMEM40	NM_018306	TSS200		True
cg16798537	0.00011352373837132828	['B']	[]	CDH16	NM_004062	Body
cg11236515	0.0001134618453103365	['B', 'D', 'C']	[]				S_Shore
cg14643892	0.00011342159697285149	['A']	['B', 'D', 'C']	C12orf56;C12orf56	NM_001170633;NM_001099676	Body;Body	Island
cg05603527	0.00011336066229412858	[]	['B', 'D', 'C']	VAX2	NM_012476	Body	Island
cg15410835	0.00011334595013010451	['B', 'D', 'C']	[]
cg19777853	0.00011332125032232632	[]	['C']	UBXN11;CD52	NM_145345;NM_001803	5'UTR;TSS1500
cg26073885	0.00011329210807671469	[]	['A']					True
cg12903024	0.00011327123776658071	['B', 'A']	[]	RLBP1	NM_000326	TSS1500
cg20063450	0.00011325323239628572	['B', 'C']	['A']	KRT32	NM_002278	Body		True
cg03925970	0.00011306237419346584	[]	['B', 'D', 'C']					True
cg21940313	0.00011304505261425446	['B']	[]	ETV4;ETV4	NM_001079675;NM_001986	Body;Body	N_Shore
cg25447806	0.00011302565750711856	['B', 'A']	['C']				Island
cg13645954	0.00011297049927369916	['B']	['C']	ASB10;ASB10;ASB10	NM_001142459;NM_080871;NM_001142460	TSS1500;TSS200;TSS1500
cg02758706	0.00011292297046650935	['B']	['C']				N_Shelf
cg18794404	0.00011280710359847324	[]	['B', 'D', 'C']				Island
cg16739096	0.00011263011283165576	['B']	[]	ERN1	NM_001433	Body
cg05396397	0.00011242299410161255	['B', 'D', 'C']	[]	NPPA	NM_006172	TSS1500		True
cg12033214	0.00011241926137443415	['B']	[]	CRYBA4	NM_001886	TSS200
cg04656009	0.00011233303712900264	['B']	['C']	CCL8	NM_005623	TSS1500
cg19565795	0.00011226028809227852	['A']	['D', 'C']	WDR27	NM_182552	Body
cg02268510	0.00011220835365512978	['B', 'D', 'C']	[]	SIPA1L3	NM_015073	Body	N_Shelf
cg03261800	0.00011216615791718865	[]	['B', 'D', 'C']	PAX5	NM_016734	Body	N_Shore
cg16488953	0.00011216570923484543	['A']	['B']	KCNG2	NM_012283	Body	Island
cg04251733	0.00011212833722384484	[]	['B', 'D', 'C']	MYCN;MYCNOS	NM_005378;NR_026766	5'UTR;Body	Island
cg18315762	0.00011210466436872678	['B', 'A']	[]	AGXT	NM_000030	TSS200
cg03127034	0.0001120745902330444	[]	['C']	FOXP4;FOXP4;FOXP4	NM_001012426;NM_001012427;NM_138457	Body;Body;Body	Island
cg16922167	0.00011193978728813232	['B']	[]	FGR	NM_005248	TSS200	Island
cg25493901	0.00011193120763188384	['B', 'D', 'C']	[]	SLC7A1	NM_003045	Body	Island
cg07430849	0.00011169922244130901	[]	['B', 'D', 'C']	RGS11;RGS11	NM_003834;NM_183337	TSS1500;TSS1500	S_Shore
cg25939380	0.0001116755061558422	['B', 'A']	[]				S_Shore
cg03044376	0.00011155243498044925	['B', 'D', 'C']	[]	C20orf95	NM_001164431	Body	N_Shore
cg03116124	0.0001114944087893716	[]	['A', 'C']				N_Shelf
cg24987604	0.00011147208243036292	['B']	['C']				N_Shore
cg22756608	0.0001114277972805719	['B']	['C']				N_Shelf
cg02756502	0.00011142508299276687	['B']	['A']	USP20;USP20;USP20	NM_001008563;NM_001110303;NM_006676	Body;Body;Body	N_Shore
cg09988116	0.00011141677510873679	['B']	['C']	C1orf210;C1orf210	NM_182517;NM_001164829	5'UTR;5'UTR		True
cg14218629	0.00011141190731010225	['B']	['C']				N_Shelf
cg26444282	0.00011139836713338369	['B', 'D', 'C']	[]	SYNPO;SYNPO	NM_001166208;NM_001166208	1stExon;5'UTR
cg16454099	0.0001113299540589496	['B', 'D', 'C']	[]	HEPACAM2;HEPACAM2	NM_001039372;NM_198151	3'UTR;3'UTR
cg25561754	0.00011118791262837022	[]	['B', 'D', 'C']	SLC26A11;SLC26A11;SLC26A11;SLC26A11;SGSH	NM_173626;NM_001166349;NM_001166347;NM_001166348;NM_000199	Body;Body;Body;Body;TSS1500	S_Shore
cg08454344	0.00011110097784908166	['B', 'D', 'C']	[]	ESRRG;ESRRG;ESRRG;ESRRG;ESRRG	NM_206594;NM_206595;NM_001438;NM_001134285;NR_024099	Body;Body;Body;Body;Body	N_Shelf
cg04290595	0.00011105097044831276	['B', 'D', 'C']	[]				S_Shelf
cg07147285	0.00011101982039612202	[]	['A', 'C']	CCDC113;CCDC113	NM_014157;NM_001142302	TSS1500;TSS1500	N_Shore
cg16208258	0.00011100746538829336	['B', 'D', 'C']	[]					True
cg21525369	0.00011097379114695879	['B', 'A']	['C']				N_Shore
cg10125882	0.00011095112553667634	['B', 'A']	['C']
cg19964475	0.00011093566343962727	['B', 'D', 'C']	[]	SVIL;SVIL	NM_021738;NM_003174	Body;Body
cg08167085	0.0001108523833352833	['B']	['C']
cg04576491	0.00011080983981644131	['A', 'D', 'C']	[]	GRIN3B	NM_138690	Body	Island
cg03618211	0.00011076704697306455	[]	['B', 'D', 'C']	NHEDC1;NHEDC1	NM_001100874;NM_139173	TSS1500;TSS1500	S_Shore
cg15010616	0.00011061043374098108	['B']	['C']					True
cg25107417	0.0001103664108867156	[]	['A', 'D', 'C']					True
cg14191885	0.00011008378082582644	[]	['C']					True
cg21238257	0.0001099352281242983	['B', 'D', 'C']	[]	DCUN1D2	NM_001014283	Body
cg15964957	0.00010991532343097049	['B']	['C']					True
cg23285825	0.00010987695675497504	[]	['B', 'D', 'C']	COL23A1	NM_173465	Body	Island
cg08118354	0.00010983003135926322	['B']	['A']	OR13J1	NM_001004487	TSS200
cg23068797	0.00010982279318870876	['B', 'D', 'C']	[]	DNM2;MIR199A1;DNM2;DNM2;DNM2	NM_004945;NR_029586;NM_001005361;NM_001005362;NM_001005360	Body;TSS1500;Body;Body;Body
cg13594463	0.00010973101391427785	[]	['A', 'C']	KRT1	NM_006121	TSS1500
cg22997974	0.00010956651160804354	['B']	['A', 'C']	TMPRSS4;TMPRSS4	NM_001083947;NM_019894	Body;Body
cg05900955	0.00010954487084888936	['A']	['D', 'C']				S_Shelf
cg01277615	0.00010941698255862397	[]	['B', 'D', 'C']	BCAP29;BCAP29;BCAP29	NM_018844;NR_027830;NM_001008405	TSS1500;TSS1500;TSS1500	N_Shore
cg14608903	0.0001093503010762422	['B', 'D', 'C']	[]	ABLIM1;ABLIM1;ABLIM1;ABLIM1	NM_001003408;NM_001003407;NM_006720;NM_002313	Body;Body;TSS1500;Body		True
cg26371327	0.00010934964525633816	['B', 'A']	['C']	EPHA2	NM_004431	Body	N_Shore
cg24621042	0.00010933708524847702	['B', 'A']	[]	SERPINA1;SERPINA1;SERPINA1;SERPINA1;SERPINA1;SERPINA1;SERPINA1;SERPINA1;SERPINA1;SERPINA1	NM_001127705;NM_001127702;NM_001127704;NM_001127703;NM_001002236;NM_001002235;NM_001127706;NM_001127700;NM_001127701;NM_001127707	TSS1500;TSS1500;TSS1500;TSS1500;TSS1500;TSS1500;TSS1500;TSS1500;TSS1500;TSS1500
cg18282041	0.00010930772309589377	['A']	['C']	C2orf61	NM_001163561	Body		True
cg01633417	0.00010920574845979041	['B']	[]	ZDHHC1	NM_013304	Body	S_Shelf
cg12608507	0.00010918435365557347	['B', 'D', 'C']	[]	EEF1B2;EEF1B2;SNORD51;NDUFS1;SNORA41;EEF1B2	NM_001037663;NM_001959;NR_002589;NM_005006;NR_002590;NM_021121	Body;Body;TSS1500;TSS1500;TSS1500;Body	S_Shore
cg19600081	0.00010903219838852128	['B', 'D', 'C']	[]				S_Shelf
cg03402629	0.00010882536526850941	['A']	[]
cg00500789	0.00010879145352318818	[]	['C']	C1orf210;C1orf210	NM_001164829;NM_182517	TSS200;TSS200		True
cg07994696	0.00010868497292325549	[]	['B', 'D', 'C']	LITAF;LITAF;LITAF;LITAF;LITAF	NM_001136473;NM_004862;NM_001136472;NR_024320;NM_004862	5'UTR;1stExon;5'UTR;Body;5'UTR	Island
cg09535072	0.00010868275681465069	['B', 'A']	[]	ACOT6;ACOT6	NM_001037162;NM_001037162	5'UTR;1stExon
cg20955836	0.00010865540747736955	['B']	['A']	BMP7	NM_001719	Body	N_Shelf
cg05366024	0.00010860537643735379	['A']	['B', 'D', 'C']	JPH1	NM_020647	Body	N_Shore
cg18851100	0.00010859236235554517	[]	['A', 'C']	SHANK3	NM_001080420	Body	Island
cg12142062	0.00010854039152400396	[]	['B', 'D', 'C']	KCNG2	NM_012283	Body	N_Shelf
cg14225665	0.00010837556989207368	['B', 'D', 'C']	['A']				N_Shore	True
cg05658262	0.00010831960143492735	['B']	['A']	FAM19A5;FAM19A5	NM_015381;NM_001082967	Body;Body	N_Shelf
cg00636508	0.00010826128370009201	['B']	['C']					True
cg20017761	0.0001082563796609214	[]	['B', 'D', 'C']	LOC284798;LOC284798;LOC284798	NR_027093;NR_027092;NR_027091	TSS200;Body;Body	Island	True
cg05414442	0.00010817137062577892	['B', 'D']	['A']	CYP26B1	NM_019885	3'UTR
cg11092487	0.00010805402146396272	['B']	['A']	MYH7B	NM_020884	Body	Island
cg15027300	0.00010804195173733844	['A']	['B', 'D', 'C']	GGN	NM_152657	Body	Island
cg25737040	0.00010803116506329464	[]	['A', 'C']
cg12498326	0.00010798536001069342	['B', 'D', 'C']	['A']
cg01843999	0.00010788916001994903	['B']	['C']					True
cg16463745	0.0001077890312684806	[]	['A', 'C']	MAT2B	NM_182796	TSS200	N_Shelf
cg18027683	0.00010771642835450577	['A']	['D', 'C']	CYR61	NM_001554	Body	S_Shore
cg09027133	0.00010770087211169001	['B']	['C']	MAN1C1	NM_020379	Body	S_Shore
cg19779057	0.00010751013840193174	['B', 'A']	['C']	SOX13	NM_005686	5'UTR		True
cg05714155	0.00010735432857503932	[]	['B', 'D', 'C']				S_Shore
cg12787209	0.00010728772856023224	['B', 'A']	['C']	SPINT1;SPINT1;SPINT1	NM_181642;NM_001032367;NM_003710	Body;Body;Body	S_Shelf
cg07558734	0.000107214012673553	[]	['C']	C15orf21	NR_022014	Body		True
cg00481639	0.00010720224291758647	['B', 'D', 'C']	[]					True
cg07418289	0.00010709866301453856	['B', 'D', 'C']	[]	MIR17HG;MIR17HG	NR_027349;NR_027350	Body;Body	S_Shelf
cg01010221	0.00010695126379606514	['B', 'A']	['C']
cg14477619	0.00010691821035337791	['B', 'A']	['C']	NPC1L1;NPC1L1;NPC1L1;NPC1L1	NM_001101648;NM_001101648;NM_013389;NM_013389	1stExon;5'UTR;1stExon;5'UTR
cg02912291	0.00010669350660134044	['B', 'D', 'C']	[]	SNORD17;SNX5;SNX5	NR_003045;NM_014426;NM_152227	TSS1500;Body;Body	N_Shelf
cg09450657	0.00010658597667058808	['A']	['D', 'C']				N_Shelf
cg17555806	0.00010651750809007816	[]	['A', 'C']				N_Shelf
cg22550229	0.00010638427848014316	[]	['B']				S_Shore
cg01312394	0.00010621733119698293	['A']	['D', 'C']					True
cg19971655	0.00010620909305797265	['B', 'A']	[]	BSND	NM_057176	1stExon	S_Shore
cg09614653	0.00010619012223970066	[]	['B', 'D', 'C']				Island
cg14512425	0.00010618975028594006	[]	['B', 'D', 'C']	MYCN;MYCNOS	NM_005378;NR_026766	TSS200;Body	Island
cg05986374	0.00010608839306057021	['B', 'D', 'C']	[]	PTPRN2;PTPRN2;PTPRN2	NM_002847;NM_130842;NM_130843	Body;Body;Body	N_Shelf
cg16157016	0.00010606259825258736	['B']	[]	PICK1;PICK1;PICK1	NM_001039583;NM_001039584;NM_012407	Body;Body;Body	Island
cg19785742	0.00010603209247418592	[]	['A', 'D', 'C']	CPLX3	NM_001030005	TSS200		True
cg04329351	0.00010602907501700194	['B', 'A']	[]	ANXA11;ANXA11;ANXA11	NM_145868;NM_145869;NM_001157	5'UTR;5'UTR;5'UTR		True
cg07177860	0.00010596256935609035	['A']	[]	FAM59B	NM_001168241	Body	S_Shore	True
cg17013340	0.00010588167464653364	['B']	[]	CSPG4	NM_001897	3'UTR
cg08707617	0.00010586176156946844	[]	['A', 'C']	BCOR;BCOR;BCOR;BCOR	NM_001123384;NM_017745;NM_001123385;NM_001123383	5'UTR;5'UTR;5'UTR;5'UTR	S_Shore	True
cg14378259	0.0001057819547795748	['B', 'A']	['C']	ELFN2	NM_052906	3'UTR	N_Shelf	True
cg24663003	0.0001057743609272284	[]	['C']	ZP3;SRCRB4D	NM_007155;NM_080744	5'UTR;TSS1500
cg12898019	0.00010573114076585006	['B']	['A']	ST6GALNAC1	NM_018414	3'UTR
cg01392313	0.00010568317980706664	['B']	['C']	C6orf227	NR_027908	TSS200	Island
cg23554917	0.000105663845783028	['A']	['D', 'C']	UBASH3B	NM_032873	Body	S_Shelf
cg11265874	0.00010565866856838312	['B', 'D', 'C']	[]				N_Shelf
cg15607358	0.00010559881294584091	[]	['A', 'C']	SLC6A13	NM_016615	TSS200		True
cg17217096	0.00010559718459411362	['B', 'D']	[]	SPATA20	NM_022827	Body	S_Shore
cg09001356	0.0001055870455220583	['B', 'D', 'C']	[]	RPTOR;RPTOR	NM_001163034;NM_020761	Body;Body	N_Shore
cg26879546	0.00010556903369997916	['D', 'C']	[]	BRCA1;NBR2;BRCA1;BRCA1;BRCA1	NM_007300;NR_003108;NM_007294;NM_007297;NM_007299	TSS1500;Body;TSS1500;TSS1500;TSS1500	S_Shore
cg06432061	0.00010556247242231916	['B']	['C']	MAP7	NM_003980	3'UTR		True
cg13242871	0.00010549008744554424	[]	['C']	PREX1	NM_020820	Body	N_Shelf	True
cg12741645	0.00010544754124297757	['B', 'D', 'C']	[]	AEN	NM_022767	5'UTR	S_Shelf	True
cg01619378	0.00010541446699025467	['B', 'A']	[]	VIL1	NM_007127	TSS1500
cg01614101	0.00010527865300673791	[]	['A', 'D', 'C']	HTR3B	NM_006028	Body
cg11883836	0.00010527508012762972	['B', 'A']	['C']				Island
cg22552530	0.00010527043992452584	['B']	[]				N_Shelf
cg23387800	0.00010523604984445793	['B', 'A']	[]	SCN4A	NM_000334	TSS200
cg09118420	0.00010520377381636009	['B']	['C']	HORMAD2	NM_152510	5'UTR	S_Shore
cg01061424	0.00010510971061960385	['D', 'C']	['A']				Island
cg25341925	0.00010498471960683904	['B', 'D', 'C']	[]	NPPA	NM_006172	TSS1500		True
cg21209356	0.00010488437670787382	[]	['A', 'C']	CSF2RB	NM_000395	Body
cg22810790	0.00010484570098097817	['B', 'A']	['C']	CA4	NM_000717	3'UTR
cg08329754	0.00010483831417206166	['B', 'D', 'C']	[]	RPTOR;RPTOR	NM_001163034;NM_020761	Body;Body	N_Shore
cg21562656	0.00010480614866351962	['B']	['A']				S_Shelf
cg17269581	0.0001047927398465023	['B']	['C']	TNFRSF13B	NM_012452	TSS1500
cg18463049	0.00010477675227822874	['B', 'A']	['C']				Island
cg06334307	0.0001047369080651721	[]	['B', 'D', 'C']	MYO7A;MYO7A;MYO7A;MYO7A;MYO7A;MYO7A	NM_001127179;NM_001127179;NM_000260;NM_000260;NM_001127180;NM_001127180	1stExon;5'UTR;1stExon;5'UTR;1stExon;5'UTR
cg15320905	0.00010471650980452832	[]	['A']
cg18196745	0.00010467492391553863	['B', 'D', 'C']	[]					True
cg04786667	0.0001046716602727276	['B']	['A', 'C']
cg14822490	0.00010464818942315749	['A']	['B', 'C']	HMX2	NM_005519	3'UTR	Island
cg01311955	0.0001046476991183318	[]	['A', 'C']	OPCML	NM_001012393	Body		True
cg26275662	0.00010440326852672394	[]	['B', 'D', 'C']				Island	True
cg15715892	0.00010421129155612036	['B', 'A']	[]	COL17A1	NM_000494	TSS1500
cg19630689	0.00010415870570414145	['B', 'A']	['C']	SERPINA12	NM_173850	TSS1500		True
cg06018270	0.00010412297585281256	['B', 'D', 'C']	[]	SIPA1L3	NM_015073	Body	Island
cg04484334	0.00010399387661328843	['A']	['B', 'D', 'C']	BFSP2	NM_003571	Body
cg02214441	0.00010397783483830402	['B', 'A']	['C']	PLA2G3	NM_015715	TSS1500
cg26471121	0.00010394096884264956	['B', 'A']	[]	MYL7	NM_021223	TSS200	N_Shelf
cg01558401	0.0001039249171047624	['B', 'D', 'C']	[]	LOC728264	NR_027180	TSS200		True
cg14265704	0.00010392252691431159	[]	['B', 'D', 'C']	VAX2	NM_012476	Body	Island
cg21565823	0.00010378765498549367	[]	['B', 'D', 'C']	BHLHA9	NM_001164405	TSS200	Island
cg23002316	0.00010375583278179495	['A']	['D', 'C']
cg23259394	0.00010367220220823732	[]	['C']					True
cg09533868	0.00010364837985708724	['C']	['B', 'A']	HEATR2	NM_017802	Body	Island
cg00572504	0.00010360603030377331	['B', 'A']	[]	ATOH8	NM_032827	3'UTR
cg20171999	0.00010359110845731472	['B', 'C']	['A']				N_Shore
cg26815454	0.00010353286516971836	['B']	[]	GRAP2	NM_004810	TSS1500
cg22758846	0.0001033897301700538	['B']	['C']	SEC14L3	NM_174975	TSS1500
cg16175725	0.00010332598124208512	['B', 'A']	['C']	HNF1A	NM_000545	1stExon	Island
cg13446772	0.00010327046992709345	[]	['B', 'D', 'C']	C12orf56;C12orf56	NM_001170633;NM_001099676	1stExon;1stExon	Island
cg24007084	0.00010322539038109502	['B', 'A']	[]	FOXN1	NM_003593	TSS200
cg20035206	0.0001032171384012306	['B', 'A']	[]	GCK;GCK;GCK	NM_000162;NM_033508;NM_033507	Body;TSS1500;TSS1500
cg07091500	0.00010321427388495251	['B']	[]					True
cg23837191	0.00010319564883183553	[]	['B', 'D', 'C']				N_Shore
cg14214856	0.00010313608710821949	['B', 'D', 'C']	['A']					True
cg03616148	0.00010306936510981247	['B']	['A']	GRIN2A;GRIN2A;GRIN2A	NM_001134407;NM_000833;NM_001134408	Body;Body;Body		True
cg14182517	0.00010292221163779094	['B', 'D', 'C']	[]	NTN1	NM_004822	Body	S_Shore	True
cg11364290	0.0001029007009734964	['B', 'D', 'C']	[]	MIR129-1	NR_029596	TSS1500
cg13856867	0.00010281339058982347	[]	['A', 'C']	KRT78	NM_173352	TSS200
cg09344740	0.00010275491243244095	['B']	['C']				N_Shelf
cg02243386	0.00010272283719312072	['B']	['A', 'C']	XIRP1	NM_194293	TSS1500
cg22974210	0.00010270386746867904	['B']	['A']				S_Shelf
cg02529358	0.00010268038849438584	['B', 'D', 'C']	[]	LOC728264	NR_027180	TSS200		True
cg23045425	0.00010259787792406852	['B', 'D', 'C']	[]	RNF44	NM_014901	Body
cg05152503	0.0001025970428239328	['B']	['A']	MYLK2	NM_033118	TSS200	N_Shelf
cg26099834	0.00010258263406434937	['B', 'A']	['C']				Island
cg27583853	0.0001025162710849755	['B']	['A']	CD300LG;CD300LG;CD300LG;CD300LG	NM_145273;NM_001168322;NM_001168324;NM_001168323	TSS200;TSS200;TSS200;TSS200		True
cg20047349	0.00010251352913548848	['B', 'D', 'C']	[]	ANKFN1	NM_153228	Body
cg04329519	0.00010249322943220693	['B', 'A']	[]					True
cg13877315	0.00010246653242852156	[]	['B', 'D', 'C']	C9orf167	NM_017723	TSS200	N_Shore	True
cg12752420	0.00010243974398816624	[]	['C']	C1orf210;C1orf210	NM_001164829;NM_182517	TSS200;TSS200		True
cg06620972	0.00010234023741465843	['B', 'D', 'C']	[]	LOC90246	NR_026954	TSS200
cg07727594	0.00010224822265866375	[]	['A', 'C']	SLC13A3;SLC13A3	NM_022829;NM_001011554	3'UTR;3'UTR
cg13433881	0.00010221030397190408	['B', 'A']	[]	ASTL	NM_001002036	TSS1500		True
cg18252424	0.00010215980293139552	['B']	['C']	WNT7A	NM_004625	Body	S_Shore
cg05232207	0.00010215733995449918	['B', 'D', 'C']	[]				S_Shelf
cg07942783	0.00010209652985486008	['B']	['C']	GBX1	NM_001098834	Body	N_Shelf
cg24024833	0.0001020651253173803	[]	['A', 'D', 'C']	LSP1;LSP1;LSP1;LSP1;LSP1	NM_001013253;NM_001013254;NM_002339;NM_001013254;NM_001013255	5'UTR;5'UTR;Body;1stExon;5'UTR	S_Shore
cg01604412	0.00010195386025511698	['B', 'D', 'C']	[]				Island
cg11295113	0.00010186819929305398	['B']	['C']	FOLR2;FOLR2;FOLR2;FOLR2;FOLR2;FOLR2;FOLR2;FOLR2	NM_001113535;NM_001113534;NM_001113534;NM_001113536;NM_000803;NM_001113536;NM_001113535;NM_000803	1stExon;1stExon;5'UTR;1stExon;1stExon;5'UTR;5'UTR;5'UTR
cg03045764	0.00010178936272356751	['B', 'A']	['C']	TMEM229B	NM_182526	3'UTR	N_Shore
cg02075324	0.00010168966045161993	[]	['A', 'C']				N_Shelf
cg24912415	0.00010161837660828068	['B']	['A']	MYH7B	NM_020884	Body	Island
cg23927124	0.00010155997141118005	['B', 'A']	[]	CD79B;CD79B;CD79B	NM_021602;NM_001039933;NM_000626	3'UTR;3'UTR;3'UTR
cg18892244	0.00010149769873421824	['C']	['B', 'A']	HEATR2	NM_017802	Body	Island
cg23800435	0.00010145070739824572	[]	['C']	C1orf210;C1orf210	NM_001164829;NM_182517	TSS200;TSS200		True
cg08572513	0.00010139192236634356	['B']	['A']	KIRREL3;KIRREL3	NM_001161707;NM_032531	Body;Body
cg13263691	0.00010131797572937016	['A']	['B']				Island
cg13422004	0.00010117459142209242	['B', 'D', 'C']	[]	PIP5KL1;PIP5KL1	NM_001135219;NM_173492	Body;Body	N_Shore
cg00200803	0.0001011282837823682	['B']	['A']	CDH22	NM_021248	Body	N_Shore
cg13455509	0.00010107059092941408	['B']	['A']				S_Shore
cg14051770	0.00010105474506195084	['B']	['C']	ZP3;ZP3	NM_007155;NM_001110354	Body;1stExon
cg24382063	0.00010103699771377324	['B', 'A']	['C']	RHCG	NM_016321	Body	N_Shelf
cg26135388	0.00010101708773773712	['B', 'D', 'C']	[]
cg22667391	0.00010093916971419465	['B']	['C']	INHBC	NM_005538	3'UTR
cg10190990	0.00010078429103622664	['B', 'D', 'C']	[]
cg26740639	0.00010074652730004624	['B', 'A']	['C']	LOC285370	NR_027102	TSS200
cg09835878	0.00010066883776042458	[]	['C']	C14orf115	NM_018228	TSS200
cg07159587	0.00010065946870757736	['B', 'A']	['C']	TCF23	NM_175769	TSS1500	N_Shore
cg01936370	0.00010065700812300824	['B', 'A']	['C']				Island
cg22060041	0.00010057965371013648	['B', 'D', 'C']	[]	MYT1L	NM_015025	Body
cg05093576	0.0001005488633180797	['B', 'D', 'C']	[]	ANKFN1	NM_153228	Body		True
cg16054502	0.0001005092326371775	['B', 'A']	[]	HSPG2	NM_005529	Body		True
cg10965384	0.0001004595570475503	['B', 'A']	[]	CCDC88B	NM_032251	Body
cg19470841	0.000100426590317002	['B', 'D', 'C']	[]	ACCN1;ACCN1	NM_183377;NM_001094	Body;Body		True
cg12517843	0.00010031451478990836	['B', 'D', 'C']	[]	USHBP1	NM_031941	Body	S_Shelf
cg02212575	0.00010030326197937106	['B', 'A']	['C']				S_Shore
cg11600511	0.00010024262120928264	['B']	['C']	PNPLA5	NM_138814	Body	N_Shelf
cg02160746	0.00010017808681838365	[]	['A', 'C']					True
cg15931471	0.00010010822168839622	['B']	['C']	SMAD6;SMAD6;SMAD6	NM_001142861;NR_027654;NM_005585	Body;Body;Body		True
cg00107046	0.00010008435687199063	['B', 'A']	['C']	EPHA2	NM_004431	Body	S_Shore	True
cg06951565	9.987625757214409e-05	[]	['B']	GRM6	NM_000843	Body	N_Shore
cg11136654	9.963014463356826e-05	['B', 'D']	[]					True
cg11877061	9.962596715582752e-05	[]	['B', 'D', 'C']	VAX2	NM_012476	Body	N_Shore
cg03364683	9.959204494241839e-05	['A']	[]	DDX60L	NM_001012967	TSS1500	S_Shore
cg08966188	9.957817257934846e-05	['A']	['B', 'D', 'C']	KRT19	NM_002276	TSS1500	S_Shore	True
cg20824840	9.949384944897293e-05	['B', 'D', 'C']	[]				N_Shelf
cg16440442	9.948555683410552e-05	['B', 'D', 'C']	[]	SYNPO;SYNPO	NM_001166208;NM_001166208	1stExon;5'UTR
cg14146249	9.944587965516557e-05	['B']	['A']	LOC284578	NR_027086	Body
cg17330765	9.941315132434518e-05	['B', 'A']	['C']	CNKSR1;CNKSR1	NM_006314;NR_023345	TSS1500;TSS1500		True
cg14003693	9.930803374190888e-05	['B', 'D', 'C']	[]	NFIB	NM_005596	Body
cg05375878	9.930643399546968e-05	['B']	['C']	TMEM125	NM_144626	Body	Island
cg06067598	9.928210295619195e-05	['B']	[]	C3orf25	NM_207307	Body
cg24382249	9.924706391044856e-05	['B', 'A']	[]				N_Shore
cg05617980	9.92217161775636e-05	['B', 'D', 'C']	[]	RGS12;RGS12;RGS12	NM_198229;NM_198227;NM_002926	Body;Body;Body	N_Shore
cg06853455	9.904380268795977e-05	['B', 'A']	['C']					True
cg10319709	9.902881682218499e-05	['B']	[]	C1orf228	NM_001145636	5'UTR		True
cg10900202	9.900147472198687e-05	['A']	['C']	ARHGEF4;ARHGEF4;ARHGEF4;ARHGEF4	NM_032995;NM_032995;NM_015320;NM_015320	5'UTR;1stExon;1stExon;5'UTR	S_Shore
cg02892650	9.89601884396271e-05	['B']	[]	LRRC36;LRRC36	NM_018296;NM_001161575	Body;TSS1500
cg09622715	9.878712932672972e-05	[]	['B', 'D', 'C']				N_Shore
cg03240726	9.87837372837968e-05	[]	['B', 'D', 'C']	GPR6;GPR6	NM_005284;NM_005284	3'UTR;1stExon	S_Shore
cg09771226	9.876472830657076e-05	['B', 'A']	['C']	TBKBP1	NM_014726	Body	N_Shore	True
cg19940077	9.876341320066297e-05	[]	['B', 'D', 'C']	GPR25	NM_005298	1stExon	Island
cg05146922	9.872304362987177e-05	[]	['D', 'C']					True
cg05589046	9.857219173758188e-05	[]	['C']	LOC285375	NR_027103	Body		True
cg22305209	9.840935752611494e-05	['B']	[]	NCF4;NCF4	NM_013416;NM_000631	TSS1500;TSS1500	S_Shelf
cg08003789	9.839763856179788e-05	['B', 'A']	[]					True
cg18139178	9.838547438403891e-05	['B', 'D', 'C']	[]	KNDC1	NM_152643	Body	S_Shore
cg02797933	9.829128876778952e-05	[]	['B', 'D', 'C']
cg03616559	9.82821462406372e-05	['B']	['C']				N_Shore
cg03380645	9.827907857500722e-05	['B', 'A']	[]	SFTPB;SFTPB	NM_000542;NM_198843	Body;Body
cg12452386	9.820031797196812e-05	['B', 'A']	[]	PLA2G4E	NM_001080490	TSS200
cg12695685	9.817005059515616e-05	['B']	['C']	LMO2;LMO2;LMO2	NM_001142315;NM_001142316;NM_005574	Body;Body;Body	N_Shore
cg02415014	9.81395886853412e-05	[]	['C']	LYNX1;LYNX1	NM_023946;NM_177458	Body;TSS1500		True
cg03662459	9.807298991249668e-05	['B', 'D', 'C']	[]	IL11RA;IL11RA;IL11RA	NM_004512;NM_001142784;NM_147162	5'UTR;5'UTR;5'UTR
cg15845673	9.804974633854135e-05	[]	['A', 'C']	BCAT1	NM_005504	Body	N_Shelf
cg10159529	9.801293405518584e-05	['A']	['B', 'D', 'C']	IL5RA;IL5RA;IL5RA;IL5RA;IL5RA;IL5RA	NM_175728;NM_175725;NM_175726;NM_000564;NM_175724;NM_175727	TSS1500;TSS1500;TSS1500;TSS1500;TSS1500;TSS1500
cg14688430	9.800738111156384e-05	['A']	['B', 'D', 'C']	SLC6A18	NM_182632	Body	Island	True
cg12550074	9.798299951877276e-05	['A']	['D', 'C']
cg25037461	9.797208402076457e-05	['A']	['B', 'D', 'C']	DERL3;DERL3;DERL3	NM_001135751;NM_198440;NM_001002862	TSS200;TSS200;TSS200	Island
cg22783363	9.796346133009576e-05	[]	['C']	TNFRSF10D	NM_003840	TSS200	Island
cg09425481	9.792117958490034e-05	[]	['C']					True
cg06830981	9.786903800405141e-05	['B', 'A']	[]	LDLRAD2	NM_001013693	Body	S_Shore	True
cg22162435	9.786883118473835e-05	['B']	[]	BSND	NM_057176	Body	S_Shelf
cg26323752	9.781334027722954e-05	['B', 'A']	[]					True
cg12055395	9.776022064185971e-05	['A']	['B', 'D', 'C']	DLX6AS	NR_015448	Body	N_Shelf
cg23444264	9.763091613016594e-05	['B', 'A']	['C']				S_Shore
cg17808631	9.760370207789674e-05	['B', 'A']	[]	SNX31	NM_152628	TSS1500	S_Shore
cg04681394	9.740988507591172e-05	['B', 'D', 'C']	[]	KNDC1	NM_152643	Body	S_Shore
cg17074656	9.737810120457571e-05	['B']	['A']	MACROD1	NM_014067	Body
cg10387579	9.734543460548484e-05	['B']	[]					True
cg04239994	9.73143433676645e-05	['B']	['A']	HRNBP3	NM_001082575	5'UTR		True
cg09947810	9.730142841216514e-05	['B']	['C']	ACAN;ACAN	NM_001135;NM_013227	Body;Body
cg13936863	9.725053393172852e-05	[]	['B', 'D', 'C']	VAX2	NM_012476	Body	Island
cg22043296	9.721875100055988e-05	['B']	['A', 'C']	LSP1;LSP1;LSP1;LSP1;LSP1	NM_001013253;NM_001013255;NM_001013254;NM_002339;NM_001013254	5'UTR;TSS200;5'UTR;Body;1stExon	Island
cg18449596	9.711508073712858e-05	['B']	['C']	CRYBB3	NM_004076	TSS200
cg18858249	9.708966959461617e-05	['B', 'A']	[]	MAGI2	NM_012301	3'UTR	N_Shore
cg27542224	9.701539284512616e-05	['A']	['D', 'C']	WDR27	NM_182552	Body		True
cg06331531	9.699380966501964e-05	['B', 'D']	['A']	PTPRN2;PTPRN2;PTPRN2	NM_002847;NM_130842;NM_130843	Body;Body;Body	N_Shore
cg05396212	9.698599867195319e-05	[]	['B', 'D', 'C']	KRT19	NM_002276	Body	N_Shore
cg14306161	9.6947305371267e-05	['B']	[]					True
cg12739914	9.691881325926976e-05	[]	['B', 'D', 'C']
cg24022656	9.687829451808631e-05	['A']	['D', 'C']				N_Shelf
cg16110645	9.685274659767859e-05	['B', 'A']	['C']	SERPINA1;SERPINA1;SERPINA1;SERPINA1;SERPINA1;SERPINA1;SERPINA1;SERPINA1;SERPINA1;SERPINA1;SERPINA1	NM_001127701;NM_001127703;NM_001002236;NM_001127702;NM_000295;NM_001127704;NM_001127706;NM_001127700;NM_001127705;NM_001002235;NM_001127707	5'UTR;5'UTR;5'UTR;5'UTR;5'UTR;5'UTR;5'UTR;5'UTR;5'UTR;5'UTR;5'UTR
cg17959631	9.682841571771519e-05	['B', 'A']	[]	GCK;GCK;GCK	NM_000162;NM_033508;NM_033507	Body;Body;Body	S_Shelf	True
cg14366598	9.677056682401128e-05	['B']	['C']	IL25;IL25	NM_172314;NM_022789	TSS1500;TSS1500
cg13162581	9.667475270611168e-05	['A']	['B', 'D', 'C']	UNK	NM_001080419	Body
cg06907626	9.660154853735626e-05	['B', 'A']	[]	NPC1L1;NPC1L1	NM_001101648;NM_013389	1stExon;1stExon
cg18829443	9.659372054364366e-05	['B', 'D', 'C']	[]				N_Shore	True
cg00292001	9.658813732012476e-05	['A']	['D', 'C']				Island	True
cg23959311	9.652376913867384e-05	[]	['B', 'D', 'C']	RAB4A	NM_004578	TSS1500	N_Shore
cg05754122	9.644182452063778e-05	['B']	['C']	TMPRSS6	NM_153609	TSS200
cg14006266	9.638606599221086e-05	[]	['C']	KIAA1045	NM_015297	5'UTR	S_Shore
cg03926852	9.633136347496536e-05	[]	['C']	LY6G6E;LY6G6E	NR_024541;NR_003673	Body;Body
cg16212279	9.632631782132888e-05	[]	['B', 'D', 'C']					True
cg00735454	9.632269456527764e-05	[]	['A', 'C']	LOC121838	NR_026955	TSS1500
cg11927951	9.621198761327105e-05	['B', 'D', 'C']	[]	SPAG6;SPAG6	NM_012443;NM_172242	Body;Body	S_Shelf
cg22730464	9.60199894945698e-05	[]	['B', 'D', 'C']	GPR150	NM_199243	TSS200	Island
cg26540410	9.592150290170244e-05	['B', 'A']	[]	NPC1L1;NPC1L1	NM_013389;NM_001101648	Body;Body
cg22949738	9.592025170835054e-05	['B', 'D']	[]				S_Shelf
cg02134839	9.590566347445529e-05	['B', 'A']	['C']					True
cg02102114	9.581963253975676e-05	['B']	['C']	C2orf65	NM_138804	Body		True
cg07568015	9.581681580490789e-05	['B', 'D']	['A']	ARNTL;ARNTL;ARNTL	NM_001030272;NM_001178;NM_001030273	5'UTR;5'UTR;5'UTR		True
cg18520925	9.577950742675742e-05	['B', 'D', 'C']	[]	C6orf222	NM_001010903	TSS1500
cg02971581	9.574689945081476e-05	['B', 'D', 'C']	[]				Island	True
cg06827976	9.555010892625516e-05	['B']	[]	FGR;FGR;FGR	NM_001042747;NM_005248;NM_001042729	5'UTR;5'UTR;5'UTR
cg14018079	9.546135221542932e-05	['B', 'A']	[]	LOC285370	NR_027102	TSS1500
cg16289029	9.529902405726426e-05	['B', 'D', 'C']	['A']	FAM60A;FAM60A;FAM60A	NM_021238;NM_001135811;NM_001135812	5'UTR;5'UTR;5'UTR	N_Shelf
cg26506007	9.51667261152739e-05	[]	['C']	CD300LG	NM_145273	3'UTR
cg18371424	9.515796094160516e-05	['B']	['A']	SYNE2;SYNE2	NM_182914;NM_015180	Body;Body		True
cg16575319	9.511300989619348e-05	['B']	['C']					True
cg16412370	9.508811980084288e-05	[]	['B', 'D', 'C']	RRP1B;HSF2BP	NM_015056;NM_007031	TSS1500;5'UTR	Island
cg04777612	9.497930308885664e-05	['A']	['B', 'D', 'C']	UNK	NM_001080419	Body
cg00116699	9.480661985507608e-05	[]	['A', 'C']	HDAC4	NM_006037	Body
cg23752548	9.463656204712566e-05	[]	['B', 'D', 'C']	BRUNOL4;BRUNOL4;BRUNOL4;BRUNOL4	NM_001025088;NM_020180;NM_001025089;NM_001025087	Body;Body;Body;Body	S_Shelf
cg21151355	9.452750087746027e-05	['B']	[]	GJB3;GJB3	NM_024009;NM_001005752	TSS200;TSS1500	N_Shore
cg25680486	9.44880499808866e-05	[]	['B', 'D', 'C']	PCOLCE	NM_002593	Body	Island
cg19253577	9.439325824756739e-05	['B']	[]	LOC648691	NR_027426	Body	S_Shelf
cg11691189	9.438286802011577e-05	['B', 'A']	[]					True
cg16686158	9.418809522939704e-05	['B', 'A']	['C']	HORMAD2	NM_152510	TSS1500	Island
cg07618462	9.414082384943236e-05	['B', 'D', 'C']	[]	ARHGAP26;ARHGAP26	NM_015071;NM_001135608	Body;Body		True
cg14272935	9.409402310489355e-05	['A']	['B', 'D', 'C']				N_Shore
cg20310608	9.407033269622648e-05	[]	['D', 'C']	LOC284798;LOC284798;LOC284798	NR_027093;NR_027092;NR_027091	TSS200;Body;Body	Island	True
cg10932874	9.40425738663702e-05	['B', 'D']	[]	AGAP2	NM_014770	TSS200	S_Shelf
cg26868156	9.402930854155169e-05	[]	['A', 'C']	LSP1;LSP1;LSP1;LSP1;LSP1;LSP1	NM_001013253;NM_001013255;NM_001013254;NM_002339;NM_001013254;NM_001013255	5'UTR;1stExon;5'UTR;Body;1stExon;5'UTR	Island
cg15263021	9.393919866320666e-05	['B']	['A']				N_Shelf
cg07033202	9.377454955906502e-05	[]	['B', 'D', 'C']				N_Shore	True
cg05872570	9.37609968922252e-05	['B', 'D', 'C']	['A']				S_Shore
cg20732304	9.372433187658104e-05	['B', 'D', 'C']	[]	MCF2L;MCF2L	NM_001112732;NM_024979	3'UTR;3'UTR	S_Shore	True
cg26097073	9.369654742916613e-05	['B', 'A']	['C']	CSF2RB	NM_000395	3'UTR
cg26733897	9.369509642985008e-05	['B', 'D', 'C']	[]	RPTOR;RPTOR	NM_001163034;NM_020761	Body;Body
cg05992301	9.361366483054264e-05	['B', 'D', 'C']	[]	RAB40C	NM_021168	Body	Island
cg15036326	9.359131372416357e-05	['B', 'D', 'C']	[]	RPL23A;SNORD4A	NM_000984;NR_000010	Body;TSS1500	S_Shore
cg21754194	9.35736806967926e-05	['B', 'D', 'C']	[]				N_Shelf
cg14989815	9.354742442194518e-05	['B']	[]					True
cg27428129	9.354523730934508e-05	['B', 'D', 'C']	[]	GRM4	NM_000841	Body
cg19977633	9.35256359210818e-05	[]	['D', 'C']					True
cg05194102	9.348502285724991e-05	['B', 'D', 'C']	[]	SLC9A3R2;SLC9A3R2	NM_001130012;NM_004785	3'UTR;3'UTR	Island
cg20553982	9.339965267065646e-05	['B', 'D']	[]					True
cg14855124	9.33621689494025e-05	['B', 'A']	['C']	GPR157	NM_024980	Body
cg21831174	9.335214462768543e-05	[]	['A', 'C']	MASP1;MASP1;MASP1	NM_001879;NM_139125;NM_001031849	TSS1500;TSS1500;TSS1500
cg03172657	9.326841718753929e-05	['A', 'C']	[]	ACSF3;ACSF3;ACSF3	NR_023316;NM_001127214;NM_174917	Body;5'UTR;5'UTR	N_Shelf
cg15123573	9.323459481339211e-05	['B', 'A']	[]				Island
cg12652578	9.310814964318664e-05	[]	['A', 'C']	KIAA0240	NM_015349	TSS1500		True
cg06809439	9.309780614028784e-05	[]	['A', 'C']				S_Shore
cg13686013	9.30925529323e-05	['B']	[]				N_Shelf
cg05735547	9.308027501252754e-05	['B', 'A']	['C']				N_Shelf
cg00631272	9.299772085689432e-05	['B', 'D', 'C']	[]	TFAMP1	NR_001288	Body
cg08610403	9.293700705642763e-05	['A']	['B', 'D', 'C']	TERT;TERT	NM_198255;NM_198253	Body;Body	S_Shore
cg16108823	9.292605736431692e-05	['B', 'A']	[]	MIOX;MIOX	NM_017584;NM_017584	5'UTR;1stExon
cg16294310	9.287840493889211e-05	[]	['B', 'D', 'C']	TRABD	NM_025204	5'UTR	Island	True
cg25867569	9.285087588407812e-05	['B']	['C']	HAPLN3	NM_178232	Body	Island
cg00183100	9.284814982277104e-05	['B', 'D', 'C']	[]	MAD1L1;MAD1L1;MAD1L1	NM_003550;NM_001013837;NM_001013836	Body;Body;Body	N_Shore
cg03914925	9.28358591072648e-05	[]	['A']				S_Shelf
cg09019592	9.278512509947e-05	[]	['B', 'D', 'C']				S_Shelf
cg05204310	9.260644373078596e-05	['B', 'A']	['C']	ASTL	NM_001002036	TSS1500		True
cg02167986	9.243846368996992e-05	['B', 'A']	[]	RDH12	NM_152443	3'UTR
cg00630420	9.241390932643784e-05	['C']	['B']				N_Shore
cg22843684	9.238656831829915e-05	['B', 'A']	['C']	LOC285370	NR_027102	TSS1500
cg02121749	9.230350637221751e-05	['B']	['C']	HAPLN3	NM_178232	TSS1500	S_Shore	True
cg24473832	9.228878480871138e-05	['B', 'A']	[]	ANGPT4	NM_015985	Body	S_Shelf
cg15007548	9.228505782344144e-05	['B', 'D', 'C']	[]	TANC1;TANC1	NM_033394;NM_001145909	Body;Body		True
cg21207436	9.22304147493274e-05	['B']	['C']	C14orf115;C14orf115	NM_018228;NM_018228	1stExon;5'UTR
cg01690119	9.211690695065969e-05	['B', 'D', 'C']	[]				N_Shore
cg20754324	9.211233651900162e-05	['B']	[]	SOX10	NM_006941	TSS1500	S_Shore	True
cg06939941	9.202955745286102e-05	[]	['A', 'C']	PPYR1;PPYR1	NM_005972;NM_005972	1stExon;5'UTR	Island
cg19441834	9.199240472162311e-05	['B', 'A']	['C']					True
cg23186333	9.194325744094844e-05	[]	['B', 'D', 'C']	CD44;CD44;CD44;CD44;CD44	NM_001001389;NM_001001392;NM_000610;NM_001001390;NM_001001391	Body;Body;Body;Body;Body	S_Shore
cg02301528	9.191765394734324e-05	[]	['B', 'D', 'C']	APOLD1;APOLD1	NM_001130415;NM_030817	Body;Body	N_Shore	True
cg03390873	9.185987204237284e-05	['B', 'D', 'C']	[]	GRAMD4	NM_015124	Body	N_Shore
cg06362282	9.179578385715949e-05	['A']	['B', 'C']	B3GALT4	NM_003782	1stExon	S_Shore
cg08301503	9.17844430555978e-05	['B']	['C']	C6orf227	NR_027908	TSS200	Island
cg17240454	9.175845254333256e-05	['B']	[]	SPDEF	NM_012391	TSS200
cg20330630	9.166770979166905e-05	[]	['C']	CYP11A1	NM_000781	TSS1500	S_Shore
cg14652717	9.164856056858188e-05	[]	['A', 'C']	CXCR2;CXCR2	NM_001557;NM_001168298	5'UTR;5'UTR
cg12235877	9.162870992713632e-05	[]	['A', 'C']	SLC6A12;SLC6A12;SLC6A12	NM_001122847;NM_003044;NM_001122848	TSS1500;TSS1500;TSS200
cg06753425	9.162401599208528e-05	[]	['B', 'D', 'C']
cg18436500	9.149121326013067e-05	[]	['C']	CACNA1I;CACNA1I	NM_001003406;NM_021096	Body;Body	Island
cg13981120	9.143117598088352e-05	['B']	[]	ETV3L	NM_001004341	TSS1500
cg14632906	9.142184832694988e-05	['B']	['A']					True
cg08070646	9.132386653375848e-05	['B', 'D', 'C']	[]	LOC283404	NR_027358	Body		True
cg01250490	9.117749111062362e-05	['B', 'D', 'C']	[]	TNFRSF1B	NM_001066	Body	N_Shore
cg12764003	9.1141066413599e-05	[]	['C']					True
cg05122040	9.101074614306492e-05	['B']	['C']	SLC26A9;SLC26A9	NM_052934;NM_134325	Body;Body		True
cg23619605	9.084070183707608e-05	['B']	[]	CACNA1I;CACNA1I	NM_001003406;NM_021096	Body;Body
cg24822402	9.079274524645752e-05	['A']	['D', 'C']	BFSP2	NM_003571	Body
cg18838675	9.077450915948678e-05	['B']	[]					True
cg24130739	9.075180164833152e-05	['B', 'A']	[]	CX3CR1;CX3CR1;CX3CR1;CX3CR1	NM_001171174;NM_001171172;NM_001171174;NM_001171171	1stExon;TSS1500;5'UTR;TSS1500
cg19627006	9.072772416361476e-05	['B']	[]	CAPG;CAPG	NM_001747;NM_001747	5'UTR;1stExon	N_Shelf
cg03797115	9.0725220858383e-05	[]	['B', 'D', 'C']	CASP6;CASP6	NM_001226;NM_032992	TSS1500;TSS1500	S_Shore
cg16084788	9.067518261131475e-05	['B', 'A']	['C']	SLC2A7	NM_207420	Body
cg26181743	9.066851105117084e-05	['B', 'D', 'C']	['A']	PYCR1;PYCR1	NM_006907;NM_153824	Body;Body	Island
cg09535963	9.06323180574593e-05	[]	['A', 'D', 'C']	LY6G6C	NM_025261	3'UTR
cg16557526	9.058455260180386e-05	['B']	['A']	JPH3	NM_020655	3'UTR
cg09077126	9.057254246737888e-05	[]	['D', 'C']	NPFFR1	NM_022146	Body	Island
cg10442932	9.05152103509107e-05	['B', 'D', 'C']	[]
cg22152192	9.042384670584965e-05	[]	['C']	CRYM;NCRNA00169	NM_001014444;NR_026675	TSS1500;Body	S_Shore
cg13945224	9.040669027840476e-05	[]	['B', 'D', 'C']				Island	True
cg18150120	9.039759756585152e-05	[]	['B', 'D', 'C']	VAX2	NM_012476	Body	S_Shore	True
cg20271602	9.034040706753176e-05	['B', 'A']	[]	FOXN1	NM_003593	Body		True
cg11632685	9.033605634223449e-05	['A']	['D', 'C']	LOC284798;LOC284798;LOC284798	NR_027093;NR_027092;NR_027091	TSS200;Body;Body	Island	True
cg14774086	9.028971738127192e-05	['A']	['B', 'D', 'C']	DERL3;DERL3;DERL3	NM_001135751;NM_198440;NM_001002862	TSS200;TSS200;TSS200	Island
cg24833065	9.025321918723556e-05	['B', 'D', 'C']	[]	PTPRH;PTPRH	NM_002842;NM_001161440	Body;Body	S_Shelf
cg20034617	9.019327954394014e-05	[]	['B', 'D', 'C']	C9orf167	NM_017723	TSS200	N_Shore
cg17324149	9.015812963950968e-05	[]	['B', 'D', 'C']					True
cg10114555	9.015453697297686e-05	[]	['B', 'D', 'C']	MOV10;MOV10	NM_001130079;NM_020963	TSS1500;TSS1500	N_Shore
cg00254714	9.009021051199884e-05	['B', 'D', 'C']	[]	TGM3	NM_003245	Body	S_Shore
cg18059369	9.007388218393973e-05	['B']	['A']				S_Shelf
cg14996291	9.004004855961557e-05	['B']	['A']				N_Shelf
cg22326227	8.999363359274041e-05	['B', 'C']	[]					True
cg01586506	8.997700832250182e-05	['B', 'A']	[]	SOX10	NM_006941	Body	Island
cg06714655	8.99504036999216e-05	['B', 'D', 'C']	[]	RAB40C	NM_021168	Body	N_Shore
cg19434777	8.993829714542016e-05	['A']	[]
cg05081908	8.992319136014127e-05	['A']	['B']				N_Shore	True
cg06410849	8.991364425143985e-05	[]	['C']	RRAD;RRAD	NM_001128850;NM_004165	Body;Body	Island
cg25026926	8.983123452485802e-05	['B', 'A']	['C']	COL1A1	NM_000088	Body		True
cg11832804	8.980043468773e-05	['A']	['B', 'D', 'C']	TERT;TERT	NM_198255;NM_198253	Body;Body	S_Shore
cg09327586	8.974156215381775e-05	['B']	[]	TEX14;TEX14	NM_031272;NM_198393	3'UTR;3'UTR
cg06008345	8.97089795171152e-05	[]	['A', 'C']	TACR2	NM_001057	TSS200
cg08046364	8.967460020556302e-05	['B']	['A']
cg26202195	8.960207707152654e-05	['A']	['D', 'C']				N_Shore	True
cg01194674	8.948027218256183e-05	['B']	['C']	COL11A2;COL11A2;COL11A2	NM_080679;NM_080681;NM_080680	Body;Body;Body		True
cg01145396	8.939200133035306e-05	['B']	['C']	CHRNG	NM_005199	TSS1500
cg06745656	8.934231204315672e-05	[]	['A', 'C']	PLXDC1	NM_020405	Body	N_Shore
cg08105834	8.933350623044353e-05	['B', 'C']	[]	SDK1;SDK1	NR_027816;NM_152744	Body;Body
cg18451529	8.933101293600401e-05	['B', 'D', 'C']	[]	NBAS	NM_015909	Body	N_Shelf
cg08711067	8.931696605849691e-05	['B']	['C']	RAB19	NM_001008749	TSS200		True
cg18041642	8.927956514071116e-05	['B', 'A']	['C']					True
cg18394118	8.924705873331802e-05	[]	['B', 'D']	DRAM1	NM_018370	TSS1500	Island
cg05793288	8.92196872232037e-05	['B']	[]	PLA2G4D	NM_178034	Body	S_Shelf
cg10987503	8.919696920206903e-05	['B', 'D', 'C']	[]	C7orf20	NM_015949	Body
cg10555744	8.91612091867433e-05	['B']	['C']	MAN1C1	NM_020379	Body	S_Shore	True
cg16553052	8.907789775797983e-05	['B', 'A']	['C']	SNX8	NM_013321	Body
cg17240133	8.906268763051477e-05	['B']	[]	GCOM1;GCOM1;GCOM1;GCOM1	NM_001018100;NM_001018090;NM_001018091;NM_152451	3'UTR;Body;Body;3'UTR
cg14356262	8.905671625579241e-05	['B', 'D', 'C']	[]
cg00301762	8.902682064524212e-05	['B', 'D', 'C']	[]				S_Shelf
cg10210690	8.895229332025693e-05	[]	['A', 'C']	C1orf175;C1orf175	NM_001039464;NR_026782	Body;Body
cg27648270	8.888275943519562e-05	['B', 'D', 'C']	[]	MIR199A1;DNM2;DNM2;DNM2;DNM2	NR_029586;NM_004945;NM_001005361;NM_001005362;NM_001005360	TSS200;Body;Body;Body;Body
cg06800849	8.883284892086384e-05	['A', 'C']	[]	ACSF3;ACSF3;ACSF3	NM_174917;NR_023316;NM_001127214	Body;Body;Body		True
cg15939937	8.880458964268117e-05	['B', 'D', 'C']	[]	TECR	NM_138501	Body	Island
cg03719092	8.877959913337517e-05	[]	['B', 'D', 'C']	SLCO5A1;SLCO5A1;SLCO5A1	NM_001146009;NM_030958;NM_001146008	1stExon;Body;1stExon	Island
cg06713550	8.873875486184767e-05	['B', 'D', 'C']	[]	CASKIN1	NM_020764	Body	Island
cg26224060	8.867805375555893e-05	[]	['B', 'D', 'C']	GPR150	NM_199243	1stExon	Island
cg23714773	8.859704445466679e-05	[]	['B', 'A']	HEATR2	NM_017802	Body	Island
cg22708902	8.854291359141314e-05	[]	['C']	CHMP7	NM_152272	TSS200	N_Shelf
cg24344074	8.849827065614691e-05	['A']	['D', 'C']	MOV10;MOV10	NM_020963;NM_001130079	Body;Body	S_Shore
cg19482754	8.849155063778736e-05	['B']	[]	TRPV4;TRPV4	NM_021625;NM_147204	Body;Body
cg26822175	8.846614114585434e-05	['B']	['C']	CRYBA4	NM_001886	5'UTR
cg08161666	8.846268245006698e-05	['B']	['C']				S_Shelf
cg08001559	8.845504509426905e-05	[]	['D', 'C']	GNG2	NM_053064	TSS200		True
cg09408260	8.836993427260783e-05	['B', 'A']	[]	SNX33	NM_153271	Body
cg13267092	8.830493516325684e-05	['B', 'A']	[]	FLNC;FLNC	NM_001127487;NM_001458	Body;Body	S_Shelf
cg17017670	8.829704469070277e-05	[]	['A', 'C']				Island
cg26164712	8.827985056044865e-05	[]	['A', 'C']	CXCR5;CXCR5	NM_001716;NM_001716	5'UTR;1stExon
cg11708784	8.823078568062744e-05	['B', 'A']	[]	MAN1C1	NM_020379	Body		True
cg21445764	8.820919580535395e-05	['B', 'D', 'C']	[]	C3orf26;FILIP1L;FILIP1L	NM_032359;NM_182909;NM_001042459	Body;5'UTR;5'UTR		True
cg13664588	8.814473697056529e-05	['B', 'D', 'C']	[]	SNORD1A	NR_004395	TSS1500	S_Shelf
cg14654731	8.814204484414875e-05	[]	['B', 'D', 'C']	TMEM155;LOC100192379	NM_152399;NR_024365	5'UTR;TSS1500	N_Shore
cg04398322	8.812829884128959e-05	[]	['C']	SNED1	NM_001080437	Body	N_Shore
cg00670977	8.810548133725922e-05	['A']	['B', 'D', 'C']	WDR27	NM_182552	Body
cg11964474	8.799184512517301e-05	['C']	[]	BRCA1;NBR2;BRCA1;BRCA1;BRCA1;BRCA1	NM_007300;NR_003108;NM_007294;NM_007297;NM_007299;NR_027676	TSS1500;Body;TSS1500;TSS1500;TSS1500;TSS1500	S_Shore
cg19008693	8.791349068185791e-05	['B']	['C']	VDR;VDR	NM_000376;NM_001017535	Body;Body		True
cg02281489	8.7874006500079e-05	['A']	['C']	TWIST2	NM_057179	3'UTR
cg08243094	8.784072788842126e-05	[]	['A', 'C']					True
cg12681948	8.781217220592987e-05	[]	['B', 'D', 'C']				Island	True
cg04724866	8.77843571757717e-05	['B', 'A']	[]	PTAFR;PTAFR;PTAFR;PTAFR	NM_001164723;NM_000952;NM_001164721;NM_001164722	TSS1500;TSS1500;5'UTR;5'UTR
cg02998129	8.765615135835085e-05	[]	['A', 'C']	SLC4A1	NM_000342	5'UTR
cg20696338	8.761412837661834e-05	[]	['A', 'C']	CALCR;CALCR;CALCR	NM_001164737;NM_001742;NM_001164738	5'UTR;5'UTR;TSS1500
cg07581849	8.761329492380309e-05	['B', 'D', 'C']	[]				N_Shelf
cg21843262	8.76065710283506e-05	['B', 'D', 'C']	[]	SLC3A1	NM_000341	Body
cg16176675	8.759772024915827e-05	['B']	['C']	TIFAB	NM_001099221	5'UTR
cg14987769	8.753704320311178e-05	[]	['C']	RESP18	NM_001007089	Body	S_Shore
cg22125902	8.752164012490025e-05	['B']	['C']	MAN1C1	NM_020379	Body		True
cg20771622	8.750797154396775e-05	['B']	[]					True
cg03612522	8.74008215294086e-05	['B', 'D', 'C']	[]	CMKLR1;CMKLR1;CMKLR1	NM_001142344;NM_004072;NM_001142343	TSS200;TSS200;TSS200		True
cg17188574	8.738999918467398e-05	['B', 'A']	['C']	LOC285370	NR_027102	TSS200
cg10213812	8.734912452378827e-05	[]	['C']	FOXN1	NM_003593	TSS1500
cg22213242	8.731896850278682e-05	['B', 'D', 'C']	[]	CD248	NM_020404	1stExon	Island
cg08239869	8.71344986125189e-05	[]	['C']	CCDC113;CCDC113	NM_014157;NM_001142302	TSS1500;TSS1500	N_Shore
cg15736524	8.713169762868772e-05	[]	['B', 'D', 'C']				Island
cg25286393	8.709297568740649e-05	['B']	['A']	NAPSA	NM_004851	TSS1500
cg24539060	8.708451104590359e-05	['B', 'C']	[]	DNAH17	NM_173628	Body
cg10956811	8.708106717086889e-05	['B', 'D']	[]	ETV3L	NM_001004341	TSS1500
cg06380356	8.707587719086774e-05	[]	['B', 'D', 'C']				Island	True
cg11333375	8.700037998219617e-05	['D', 'C']	[]	MORN1	NM_024848	Body	Island
cg07053699	8.692801866859391e-05	['B']	[]	COX6A2	NM_005205	TSS1500	S_Shore
cg18068923	8.689755772646728e-05	['B', 'A']	['C']					True
cg12337348	8.680299821995646e-05	['B']	['C']					True
cg04206926	8.673094970306641e-05	['A']	['D', 'C']				N_Shore
cg07954414	8.669488696243206e-05	['B']	['A']	KIAA0922;KIAA0922	NM_015196;NM_001131007	Body;Body	S_Shore
cg10634950	8.660646397074171e-05	['B', 'D']	[]				N_Shore
cg20699097	8.659750642278611e-05	[]	['A', 'C']	TIMM8B;TIMM8B;SDHD	NR_028383;NM_012459;NM_003002	TSS200;TSS200;1stExon	Island
cg24324984	8.656755590376355e-05	[]	['C']	NANOS2	NM_001029861	TSS1500	S_Shore
cg14446494	8.655011434890738e-05	['A']	['D', 'C']	ARHGEF4;ARHGEF4	NM_015320;NM_032995	TSS1500;TSS1500	N_Shore
cg02392737	8.654264403856877e-05	['B']	[]	ADCY9	NM_001116	Body
cg16947025	8.652798008768432e-05	['B']	[]					True
cg03162092	8.64954802321802e-05	[]	['A', 'C']	C20orf123	NM_080721	TSS1500
cg25450819	8.647530813152686e-05	['B']	['A']	WDR70	NM_018034	Body		True
cg11290182	8.646840970875695e-05	['B', 'D', 'C']	[]
cg07297777	8.645181531322637e-05	['B']	['A']	ITGA7;ITGA7;ITGA7	NM_001144996;NM_001144997;NM_002206	Body;Body;Body	N_Shelf
cg16967583	8.642879276909033e-05	[]	['C']	AGXT	NM_000030	TSS1500
cg01962463	8.640732365507071e-05	['B']	['C']					True
cg02294111	8.634960052765513e-05	[]	['C']	C9orf144	NR_024481	TSS200
cg23844904	8.625684254173696e-05	['B', 'D', 'C']	[]					True
cg05818824	8.622655796570925e-05	[]	['A', 'C']	SCN4A	NM_000334	TSS1500		True
cg16348962	8.613725337596579e-05	[]	['C']	FUK	NM_145059	5'UTR	S_Shelf
cg25338134	8.607999583255475e-05	['B', 'D', 'C']	[]	GXYLT2	NM_001080393	Body
cg27266824	8.590954590204618e-05	['B']	['A']	SERPINA9;SERPINA9	NM_175739;NM_001042518	TSS1500;TSS1500
cg17511873	8.589362885687041e-05	['B']	[]	FAM136B	NM_001012983	1stExon
cg01018110	8.583957979425216e-05	['B', 'A']	[]					True
cg27450557	8.582289706669505e-05	['B']	['A']	GPR37L1	NM_004767	TSS1500
cg16293118	8.581288116327432e-05	['B', 'D', 'C']	['A']	ITGBL1;ITGBL1	NM_004791;NM_004791	1stExon;5'UTR	N_Shore
cg21736592	8.580732454343759e-05	[]	['A', 'C']	CYTH4	NM_013385	TSS200
cg26613586	8.577129444443898e-05	['B', 'A']	['C']				Island
cg14396758	8.574802435969569e-05	['B', 'A']	['C']	RELL1;RELL1	NM_001085399;NM_001085400	TSS1500;TSS1500	S_Shore
cg11429111	8.568617614645668e-05	['B', 'A']	[]
cg21718735	8.564471902341006e-05	['B', 'D']	[]	SMAD7	NM_005904	Body	N_Shore
cg22505411	8.560321610195244e-05	['C']	[]				N_Shore
cg25691167	8.540245775483484e-05	[]	['B', 'D', 'C']	FERD3L	NM_152898	1stExon	Island	True
cg26892308	8.534149018081328e-05	['B', 'D', 'C']	[]	HCCA2	NM_053005	Body
cg05520712	8.529323505664594e-05	['A']	['C']					True
cg22300615	8.528838138670899e-05	['B', 'D']	['A']				S_Shelf
cg23383138	8.518534050179029e-05	[]	['A', 'C']	SEC14L4;SEC14L4	NM_001161368;NM_174977	3'UTR;3'UTR
cg15470705	8.517143587099792e-05	['B', 'D', 'C']	[]	PPP4R4;PPP4R4	NM_058237;NM_020958	TSS1500;TSS1500	N_Shore
cg01810575	8.515058818928407e-05	[]	['B', 'D', 'C']	BAHCC1	NM_001080519	Body	Island
cg11746924	8.505721697410689e-05	['B', 'A']	[]	CD79B;CD79B;CD79B	NM_021602;NM_000626;NM_001039933	Body;Body;Body
cg25761626	8.502874200863017e-05	['B']	['A']	PPYR1	NM_005972	TSS200	Island
cg20560091	8.502567909719259e-05	['B']	['C']	ITGA11	NM_001004439	Body
cg22260869	8.496663666262209e-05	[]	['B', 'D', 'C']	SLCO3A1;SLCO3A1	NM_001145044;NM_013272	Body;Body	S_Shore
cg03731268	8.494699159298857e-05	['A']	['C']	L1TD1;L1TD1	NM_019079;NM_001164835	5'UTR;5'UTR	Island
cg17076635	8.47709944462271e-05	['B', 'D', 'C']	[]					True
cg23992194	8.472169515381437e-05	['B', 'D', 'C']	[]	CTBP2;CTBP2	NM_001083914;NM_001329	5'UTR;5'UTR	N_Shelf
cg13168221	8.471665198276305e-05	['B']	[]	C1QA	NM_015991	TSS1500
cg13720395	8.469792415408546e-05	['B', 'D', 'C']	[]	YWHAG	NM_012479	3'UTR	N_Shore	True
cg14349667	8.465202730024537e-05	[]	['B', 'D', 'C']	FGF5;FGF5	NM_033143;NM_004464	Body;Body	S_Shore
cg24697329	8.46424900460463e-05	['A']	['C']	ARHGEF4;ARHGEF4;ARHGEF4;ARHGEF4	NM_032995;NM_032995;NM_015320;NM_015320	5'UTR;1stExon;1stExon;5'UTR	S_Shore
cg20595752	8.462326914470679e-05	['B']	['A']	TEAD3	NM_003214	5'UTR	S_Shelf	True
cg05376267	8.460697825514696e-05	['B']	['C']	LEFTY1	NM_020997	Body	Island
cg03800797	8.446168896626993e-05	['B']	['A']	KRT81	NM_002281	Body
cg13977827	8.438194042875056e-05	['B', 'D', 'C']	[]	NFIB	NM_005596	Body
cg17353895	8.432917260171551e-05	['B', 'A']	[]	ANO7;ANO7	NM_001001666;NM_001001891	3'UTR;Body
cg14858616	8.432622097743973e-05	['B', 'A']	['C']				S_Shore
cg03782381	8.430486849032761e-05	['B', 'A']	[]				S_Shore	True
cg12723985	8.417951223092202e-05	['B', 'D', 'C']	['A']	PLXDC2	NM_032812	Body		True
cg22574873	8.399421526719911e-05	['B']	['C']	GH1;GH1;GH1;GH1;GH1	NM_022561;NM_000515;NM_022562;NM_022560;NM_022559	TSS200;TSS200;TSS200;TSS200;TSS200
cg15952954	8.39663116627083e-05	['B']	['C']					True
cg04162059	8.395490240696135e-05	[]	['B', 'D', 'C']	C12orf56;C12orf56	NM_001170633;NM_001099676	1stExon;1stExon	Island
cg20062061	8.395051946944048e-05	['A']	['C']				S_Shore
cg00694324	8.394915711265407e-05	['B']	['C']	SPATA21	NM_198546	TSS1500	N_Shelf
cg27577928	8.39317153385229e-05	[]	['B', 'D', 'C']				Island	True
cg09762515	8.387450339161769e-05	['B', 'D', 'C']	[]	CUX1;CUX1;CUX1	NM_181500;NM_181552;NM_001913	Body;Body;Body	N_Shelf	True
cg23890910	8.380903853665408e-05	['B', 'D', 'C']	[]	TSNARE1	NM_145003	Body	N_Shore
cg17621966	8.37242968751228e-05	['A']	['D', 'C']	MAP1LC3A;MAP1LC3A	NM_181509;NM_032514	3'UTR;3'UTR	Island
cg01522592	8.361911190013717e-05	[]	['B', 'D', 'C']	GDPD5	NM_030792	5'UTR	N_Shore
cg11753158	8.360529747287562e-05	[]	['B', 'D', 'C']				Island
cg22882506	8.355690475823533e-05	['B', 'A']	[]	ITPRIP	NM_033397	TSS200	N_Shelf
cg17810765	8.346290096256529e-05	[]	['A', 'D', 'C']	ANO7;ANO7	NM_001001666;NM_001001891	TSS200;TSS200		True
cg19225422	8.341027601878441e-05	['B']	['C']
cg25738236	8.333560740017217e-05	['D', 'C']	[]	BRCA1;NBR2;BRCA1;BRCA1;BRCA1;BRCA1	NM_007300;NR_003108;NM_007294;NM_007297;NM_007299;NR_027676	TSS1500;Body;TSS1500;TSS1500;TSS1500;TSS1500	S_Shore
cg05248960	8.331354813521226e-05	['D', 'C']	[]	C16orf79;MLST8	NM_182563;NM_022372	3'UTR;3'UTR	S_Shelf
cg07679679	8.31855358208635e-05	[]	['C']				N_Shelf
cg00562665	8.305771642485035e-05	['B', 'D']	[]				N_Shelf
cg07036799	8.30543393794552e-05	['B', 'D', 'C']	[]	KIAA0182;KIAA0182	NM_001134473;NM_014615	5'UTR;Body	Island
cg05383332	8.305153899289907e-05	[]	['A', 'C']					True
cg15285436	8.303662583830793e-05	['B', 'D', 'C']	[]	BCAS3;BCAS3	NM_001099432;NM_017679	Body;Body		True
cg10724529	8.303601795856016e-05	[]	['B', 'D', 'C']
cg27185267	8.30084861737539e-05	['B']	[]	CPNE9	NM_153635	Body	N_Shelf
cg19169154	8.293716860769329e-05	['B', 'D', 'C']	[]	MFAP4	NM_002404	Body		True
cg07730673	8.284247248730634e-05	[]	['B', 'D', 'C']	PIGX;PIGX;C3orf34	NM_001166304;NM_017861;NM_032898	TSS1500;TSS1500;5'UTR	N_Shore
cg16780259	8.283655418743026e-05	[]	['C']				N_Shore
cg19419246	8.278112662012577e-05	['B', 'D']	[]				N_Shelf
cg10964421	8.277599682517288e-05	[]	['A', 'D', 'C']	TNFRSF10D	NM_003840	Body	Island
cg11320144	8.276071313306123e-05	['B', 'D', 'C']	[]	PDYN	NM_024411	TSS1500
cg26717935	8.275427615160831e-05	['B', 'D', 'C']	[]	KLHDC4	NM_017566	Body
cg20202438	8.275330458894803e-05	['B']	['A']	NPPA	NM_006172	TSS200		True
cg01726073	8.255878008933035e-05	['B']	['C']	CACNA1I;CACNA1I	NM_021096;NM_001003406	TSS1500;TSS1500
cg13638427	8.24701873986707e-05	[]	['B', 'D', 'C']				N_Shore	True
cg06131879	8.239043754767091e-05	['B']	[]	IQCF5	NM_001145059	Body
cg02467956	8.235483374485647e-05	['B', 'D', 'C']	[]					True
cg12761282	8.227870559398099e-05	['B', 'D', 'C']	[]	TGM3	NM_003245	TSS200
cg23867085	8.218943728154116e-05	[]	['C']	FOXP4;FOXP4;FOXP4	NM_001012426;NM_001012427;NM_138457	Body;Body;Body	Island
cg13653809	8.215478521444284e-05	['A']	['B', 'C']	LOC100130872-SPON2;SPON2;SPON2	NR_033182;NM_012445;NM_001128325	Body;TSS1500;TSS1500	S_Shore
cg02500990	8.214010307113715e-05	[]	['B', 'D', 'C']	CPNE7;CPNE7	NM_153636;NM_014427	TSS1500;TSS1500	N_Shore
cg05179757	8.203928958390321e-05	['B', 'A']	[]	KIAA1671	NM_001145206	3'UTR
cg15717840	8.202866798966157e-05	[]	['A']	SLC22A23;SLC22A23	NM_021945;NM_015482	Body;Body		True
cg04757093	8.200329526404281e-05	['B']	['C']	RUNX3;RUNX3	NM_001031680;NM_004350	Body;Body	S_Shore
cg06641279	8.193132878539207e-05	['B', 'A']	[]	CELA3B	NM_007352	Body
cg07168556	8.191528063232734e-05	['B']	['A']	WFIKKN2	NM_175575	TSS200		True
cg25510838	8.190312075250605e-05	[]	['D', 'C']
cg15921911	8.187822523595818e-05	['B', 'D', 'C']	[]					True
cg13483196	8.181836291976776e-05	[]	['A', 'C']					True
cg27655168	8.181753184947991e-05	['B']	[]					True
cg01477908	8.174855811790765e-05	['B']	['C']	GSTTP2	NR_003082	TSS1500
cg24495475	8.169963458205496e-05	['B', 'D', 'C']	[]
cg27059228	8.169668205706183e-05	['B', 'A']	[]					True
cg16303129	8.162556887410816e-05	[]	['A', 'C']					True
cg06795722	8.157247202713917e-05	['B', 'D', 'C']	[]	TSNARE1	NM_145003	Body	S_Shore
cg19375854	8.155775028030749e-05	['B']	['C']	EHD4	NM_139265	Body		True
cg15808063	8.144321445604269e-05	[]	['A', 'C']				N_Shelf
cg14118473	8.141574496927871e-05	['A']	['C']				S_Shelf
cg09507761	8.141470019534291e-05	['B', 'D', 'C']	[]					True
cg17974054	8.140514290087498e-05	['B', 'A']	[]				N_Shore
cg05402319	8.139490443822744e-05	['B', 'D']	[]					True
cg07971827	8.135966546407178e-05	['B', 'D', 'C']	[]	ACADSB	NM_001609	Body	S_Shelf
cg16510654	8.130118717774482e-05	['B']	[]	C1orf64	NM_178840	TSS200
cg19126426	8.125036902014793e-05	[]	['C']	MYBPC3	NM_000256	Body	N_Shore
cg06081722	8.119411092803936e-05	['A']	['C']	CLEC18B	NM_001011880	TSS200
cg01746241	8.119022051378082e-05	['B', 'A']	['C']	KIAA1161	NM_020702	Body	Island	True
cg20937021	8.118093604219207e-05	['B', 'D', 'C']	[]				S_Shore	True
cg02732653	8.114822618657601e-05	[]	['B', 'D', 'C']	SRMS	NM_080823	Body	S_Shelf
cg25635916	8.107478401222433e-05	['B']	[]	SEMA3B;SEMA3B	NM_001005914;NM_004636	Body;Body	N_Shelf	True
cg16464328	8.099983547053409e-05	['B']	['C']	SLC4A1	NM_000342	TSS1500
cg16814719	8.087607921992987e-05	['B', 'D', 'C']	[]	TG;SLA;SLA;SLA;SLA	NM_003235;NM_001045557;NM_001045556;NM_001045557;NM_001045556	Body;1stExon;1stExon;5'UTR;5'UTR
cg03670452	8.08174412851237e-05	['B', 'A']	[]				Island
cg16358738	8.081236717318289e-05	['B', 'A']	['C']	AGXT	NM_000030	Body
cg08288074	8.072349468354319e-05	[]	['A', 'C']					True
cg02339122	8.066152333943387e-05	['B', 'D', 'C']	[]	ANKFN1	NM_153228	Body		True
cg18745629	8.065064418634555e-05	['B', 'D', 'C']	[]	IL17RD	NM_017563	Body		True
cg14221831	8.05938109257484e-05	[]	['C']	CDH16;CDH16	NM_004062;NM_004062	1stExon;5'UTR	N_Shelf
cg21807930	8.05714201597124e-05	['B', 'A']	[]	SLC2A7	NM_207420	Body
cg23305365	8.056970537524795e-05	['A']	['D', 'C']				N_Shore	True
cg21439800	8.052626422204308e-05	[]	['B', 'C']				S_Shore
cg24068468	8.047534778250194e-05	['B', 'D']	['A']	NET1;NET1	NM_001047160;NM_005863	Body;TSS200	Island
cg13558971	8.046833399809069e-05	['A']	['B', 'D', 'C']	ATP2B4;ATP2B4	NM_001001396;NM_001684	5'UTR;5'UTR	N_Shore
cg22505395	8.038335904778638e-05	['B']	[]	SLC6A13	NM_016615	TSS200		True
cg21690505	8.035409822257457e-05	['B']	[]
cg15398497	8.030366001261781e-05	['B']	[]	C2orf70	NM_001105519	Body	S_Shore
cg19357195	8.026826909648655e-05	[]	['B']				Island
cg19830983	8.025839598890473e-05	[]	[]					True
cg19789047	8.023995468056112e-05	['A']	['D', 'C']					True
cg18018581	8.023849267580316e-05	[]	['A', 'C']				S_Shelf
cg03250480	8.022196526260664e-05	['B']	['C']
cg03511266	8.018777270234251e-05	['B', 'D', 'C']	[]	DENND3	NM_014957	Body		True
cg14552882	8.017459788530106e-05	['B', 'D', 'C']	[]	RUNX1T1	NM_175635	5'UTR		True
cg26370484	8.010119740389402e-05	['B']	['A']					True
cg06798878	8.007932803097228e-05	['B', 'A']	[]	SOX13	NM_005686	Body		True
cg06147361	8.002129052317836e-05	['B']	['A', 'C']	SOX5	NM_152989	5'UTR		True
cg05647756	7.999570778351712e-05	[]	['B', 'D', 'C']	UNK	NM_001080419	Body
cg14378348	7.994041236088003e-05	['A']	['B', 'D', 'C']				Island
cg25870010	7.989858853028027e-05	[]	['B', 'D']				Island
cg18650219	7.989165758407386e-05	['B', 'D', 'C']	[]
cg02760280	7.985633606977775e-05	['B']	['C']	RAP1GAP;RAP1GAP	NM_002885;NM_001145657	5'UTR;5'UTR	N_Shore	True
cg10469507	7.980510922332162e-05	['B']	[]					True
cg26236235	7.978178645756048e-05	['B', 'D', 'C']	[]	ODC1	NM_002539	Body	N_Shelf
cg23494533	7.973773201699991e-05	['C']	[]				Island
cg10991454	7.960124099556156e-05	[]	['B', 'D', 'C']	LCLAT1;LCLAT1	NM_001002257;NM_182551	Body;Body		True
cg06470727	7.959659570804874e-05	['B']	['A']	OTOF	NM_194248	Body	N_Shelf
cg21735668	7.958803653642047e-05	['B', 'A']	[]	SMAD6;SMAD6;SMAD6	NM_001142861;NR_027654;NM_005585	Body;Body;Body	N_Shore	True
cg09075610	7.958745045328009e-05	['A']	['B', 'D', 'C']	MAPK8IP1	NM_005456	Body	N_Shore
cg17802949	7.945917993752943e-05	[]	['C']	CACNA1I;CACNA1I	NM_001003406;NM_021096	Body;Body	Island
cg07161062	7.93820363735322e-05	['B', 'D', 'C']	[]	DENND3	NM_014957	3'UTR
cg26161997	7.932669132475747e-05	[]	['B', 'C']					True
cg12451837	7.926933987982307e-05	['B']	['A']
cg02693486	7.920362347551336e-05	[]	['B', 'D', 'C']	PLCB3	NM_000932	Body	N_Shelf	True
cg07008600	7.91644203825062e-05	['A']	['D', 'C']	SUSD5	NM_015551	TSS1500	S_Shore
cg18208742	7.91167185613097e-05	['B', 'D', 'C']	[]	GFAP;GFAP;GFAP;GFAP	NM_002055;NM_002055;NM_001131019;NM_001131019	1stExon;5'UTR;1stExon;5'UTR	S_Shelf
[truncated: 8,001 more rows]
