# Supplementary material for: Comparative epigenomics by machine learning approach for neuroblastoma
Source: BMC Genomics. 2022 Dec 27;23:852. doi: 10.1186/s12864-022-09061-y (PMC9793522; doi:10.1186/s12864-022-09061-y)
Supplement: Supplementary file 3 — Additional file 3. [file 12864_2022_9061_MOESM3_ESM.csv]

refseqID	symbol	chrom	strand	txStart	txEnd	100K_probe_num	100K_importance	500K_probe_num	500K_importance
NR_026766	MYCNOS	chr2	-	16080019	16081845	41	27	104	49
NM_001293233	MYCN	chr2	+	16080559	16087129	41	27	104	49
NM_001293231	MYCN	chr2	+	16080559	16087129	41	27	104	49
NM_001293228	MYCN	chr2	+	16080559	16087129	41	27	104	49
NM_005378	MYCN	chr2	+	16080559	16087129	41	27	104	49
NR_110230	MYCNOS	chr2	-	16076386	16081845	41	27	104	49
NR_125783	MYCNUT	chr2	+	16060520	16076140	39	25	106	49
NR_126559	GACAT3	chr2	+	16190548	16225811	22	14	110	50
NR_110541	HORMAD2-AS1	chr22	-	30404730	30476469	18	10	261	25
NM_152510	HORMAD2	chr22	+	30476452	30573062	18	10	261	25
NR_106876	MIR6818	chr22	+	30403037	30403102	17	9	252	21
NM_001164257	PRR29	chr17	+	62075710	62081644	92	47	393	61
NM_001191029	PRR29	chr17	+	62075710	62081644	92	47	393	61
NM_001191030	PRR29	chr17	+	62075710	62081644	92	47	393	61
NR_126169	PRR29-AS1	chr17	-	62073430	62077259	92	47	394	61
NM_000873	ICAM2	chr17	-	62079954	62084283	92	47	394	61
NM_001191031	PRR29	chr17	+	62075710	62081644	92	47	393	61
NM_001099789	ICAM2	chr17	-	62079954	62097994	77	38	392	61
NM_001099788	ICAM2	chr17	-	62079954	62097994	77	38	392	61
NM_001099787	ICAM2	chr17	-	62079954	62097994	77	38	392	61
NM_001099786	ICAM2	chr17	-	62079954	62097994	77	38	392	61
NM_000334	SCN4A	chr17	-	62015913	62050278	105	51	413	61
NM_014229	SLC6A11	chr3	+	10857884	10982419	31	13	217	18
NM_001317406	SLC6A11	chr3	+	10857884	10875477	31	13	217	18
NM_005408	CCL13	chr17	+	32683470	32685629	36	15	140	18
NM_002981	CCL1	chr17	-	32687346	32690252	36	15	140	18
NM_001098668	SFTPA2	chr10	-	81315607	81320163	17	7	225	12
NM_001171174	CX3CR1	chr3	-	39304984	39323226	42	17	188	21
NM_001171171	CX3CR1	chr3	-	39304984	39322764	42	17	188	21
NM_005928	MFGE8	chr15	-	89441913	89456700	58	23	375	42
NM_001310320	MFGE8	chr15	-	89441913	89456700	58	23	375	42
NM_001114614	MFGE8	chr15	-	89441913	89456700	58	23	375	42
NM_001310321	MFGE8	chr15	-	89441913	89455993	58	23	375	42
NM_001310319	MFGE8	chr15	-	89441913	89456700	58	23	375	42
NM_175078	KRT77	chr12	-	53083410	53097247	62	24	445	80
NM_001135	ACAN	chr15	+	89346673	89418585	62	24	252	42
NM_013227	ACAN	chr15	+	89346673	89418585	62	24	252	42
NM_001010939	LIPJ	chr10	+	90346518	90366733	26	10	128	13
NM_018363	RNLS	chr10	-	90033620	90343082	26	10	128	13
NM_017667	VPS50	chr7	+	92861652	92990435	26	10	135	18
NM_001031709	RNLS	chr10	-	90043858	90343082	26	10	128	13
NM_024553	VPS50	chr7	+	92861652	92905737	26	10	135	18
NM_001257998	VPS50	chr7	+	92861652	92990435	26	10	135	18
NM_002986	CCL11	chr17	+	32612686	32615199	47	18	138	18
NM_001039933	CD79B	chr17	-	62006097	62009704	131	50	441	70
NM_021602	CD79B	chr17	-	62006097	62009704	131	50	441	70
NM_000626	CD79B	chr17	-	62006097	62009704	131	50	441	70
NR_038941	LOC100128531	chr22	-	25498383	25508659	37	14	169	25
NM_015848	KRT76	chr12	-	53161938	53171129	77	29	457	78
NM_005623	CCL8	chr17	+	32646065	32648421	48	18	138	18
NM_152512	ENTHD1	chr22	-	40139048	40289794	16	6	234	34
NR_110201	LOC101926966	chr2	+	15830905	15859085	27	10	99	42
NM_198151	HEPACAM2	chr7	-	92817898	92848908	27	10	134	17
NM_001288804	HEPACAM2	chr7	-	92817898	92855832	27	10	134	17
NM_001288810	HEPACAM2	chr7	-	92817898	92848908	27	10	134	17
NM_001039372	HEPACAM2	chr7	-	92817898	92855832	27	10	134	17
NM_057088	KRT3	chr12	-	53183468	53189892	73	27	460	73
NR_027293	BMS1P20	chr22	+	22652462	22677324	19	7	140	14
NM_001337	CX3CR1	chr3	-	39304984	39321527	47	17	188	21
NM_004810	GRAP2	chr22	+	40297085	40369346	25	9	227	34
NM_006273	CCL7	chr17	+	32597234	32599261	50	18	138	18
NM_020186	SDHAF3	chr7	+	96745904	96811075	75	27	170	42
NM_001300814	KRT78	chr12	-	53231587	53242067	89	32	481	61
NM_004540	NCAM2	chr21	+	22370632	22912517	14	5	17	5
NM_001171172	CX3CR1	chr3	-	39304984	39321930	48	17	188	21
NR_027102	LINC00606	chr3	-	10801168	10805877	34	12	225	18
NM_000515	GH1	chr17	-	61994552	61996212	142	50	431	72
NM_022560	GH1	chr17	-	61994552	61996212	142	50	431	72
NM_022559	GH1	chr17	-	61994552	61996212	142	50	431	72
NM_175834	KRT79	chr12	-	53215230	53228077	84	29	469	61
NM_001146182	KRTAP16-1	chr17	-	39463951	39465505	64	22	433	64
NM_005585	SMAD6	chr15	+	66994673	67074337	70	24	285	60
NR_027654	SMAD6	chr15	+	66994673	67074337	70	24	285	60
NM_001318	CSHL1	chr17	-	61986964	61988618	146	50	421	72
NM_022581	CSHL1	chr17	-	61986964	61988618	146	50	421	72
NM_022580	CSHL1	chr17	-	61986964	61988618	146	50	421	72
NM_022579	CSHL1	chr17	-	61986964	61988618	146	50	421	72
NM_000395	CSF2RB	chr22	+	37309674	37336479	44	15	276	41
NM_031964	KRTAP17-1	chr17	-	39471168	39471947	65	22	456	64
NM_001257309	KRTAP29-1	chr17	-	39458077	39459103	65	22	432	64
NM_007128	VPREB1	chr22	+	22599191	22599927	18	6	141	14
NM_001198828	LIPF	chr10	+	90424145	90438572	27	9	127	13
NM_001198829	LIPF	chr10	+	90424145	90438572	27	9	127	13
NM_001198830	LIPF	chr10	+	90424145	90438572	27	9	127	13
NM_001307952	HAPLN3	chr15	-	89420515	89438857	66	22	334	42
NM_001303509	VPREB1	chr22	+	22599191	22599927	18	6	141	14
NM_004190	LIPF	chr10	+	90424145	90438572	27	9	127	13
NM_173352	KRT78	chr12	-	53231587	53242778	96	32	481	61
NM_178232	HAPLN3	chr15	-	89420515	89438857	66	22	334	42
NM_006121	KRT1	chr12	-	53068519	53074191	61	20	436	80
NM_152745	NXPH1	chr7	+	8473584	8792593	40	13	96	13
NM_002279	KRT33B	chr17	-	39519745	39526052	77	25	464	63
NM_004138	KRT33A	chr17	-	39502344	39507064	71	23	460	64
NM_001303500	SAMD9L	chr7	-	92759366	92777701	34	11	136	16
NM_032528	ST6GAL2	chr2	-	107418055	107503563	34	11	70	15
NM_152703	SAMD9L	chr7	-	92759366	92777701	34	11	136	16
NM_001142351	ST6GAL2	chr2	-	107418055	107502610	34	11	70	15
NM_001142352	ST6GAL2	chr2	-	107429531	107503563	34	11	70	15
NM_001303497	SAMD9L	chr7	-	92759366	92777701	34	11	136	16
NM_001303498	SAMD9L	chr7	-	92759366	92777701	34	11	136	16
NM_001303496	SAMD9L	chr7	-	92759366	92777701	34	11	136	16
NM_001317	CSH1	chr17	-	61972267	61974021	127	41	422	72
NM_002273	KRT8	chr12	-	53290970	53298868	90	29	477	60
NM_020379	MAN1C1	chr1	+	25943958	26112698	66	21	348	31
NM_001289010	MAN1C1	chr1	+	25943958	26112698	66	21	348	31
NM_002272	KRT4	chr12	-	53200326	53207900	85	27	460	68
NR_015448	DLX6-AS1	chr7	-	96597826	96643377	133	42	169	42
NM_032827	ATOH8	chr2	+	85980908	86018506	57	18	363	27
NM_005222	DLX6	chr7	+	96635289	96640352	133	42	169	42
NM_001080451	SERPINA11	chr14	-	94908800	94919122	35	11	269	34
NM_001099403	PRDM8	chr4	+	81118656	81125482	86	27	146	29
NM_031961	KRTAP9-2	chr17	+	39382899	39383904	51	16	414	64
NM_001015045	FAM13A	chr4	-	89647104	89744512	16	5	137	8
NR_036254	MIR4291	chr9	+	96581638	96581703	16	5	117	9
NM_001265579	FAM13A	chr4	-	89647104	89744512	16	5	137	8
NM_001265578	FAM13A	chr4	-	89647104	89744512	16	5	137	8
NM_001265580	FAM13A	chr4	-	89647104	89744512	16	5	137	8
NM_022557	GH2	chr17	-	61957571	61959302	123	38	418	71
NM_022558	GH2	chr17	-	61957571	61959302	123	38	418	71
NM_022556	GH2	chr17	-	61957571	61959302	123	38	418	71
NM_002059	GH2	chr17	-	61957571	61959302	123	38	418	71
NM_031962	KRTAP9-3	chr17	+	39388714	39389706	52	16	415	64
NM_031963	KRTAP9-8	chr17	+	39394269	39395256	52	16	428	64
NM_020226	PRDM8	chr4	+	81106423	81125482	85	26	146	29
NM_021013	KRT34	chr17	-	39533920	39538636	85	26	465	63
NM_022336	EDAR	chr2	-	109510926	109605828	36	11	169	20
NM_030975	KRTAP9-9	chr17	+	39411635	39412616	59	18	425	64
NR_110372	LINC01169	chr15	+	66874527	66978136	59	18	253	47
NM_001278562	LCTL	chr15	-	66839805	66858317	59	18	248	44
NM_207338	LCTL	chr15	-	66839805	66857835	59	18	244	44
NR_103739	LCTL	chr15	-	66839805	66858317	59	18	248	44
NM_001277332	KRTAP9-7	chr17	+	39431949	39432459	56	17	436	64
NM_005902	SMAD3	chr15	+	67358194	67487533	66	20	238	62
NM_001164829	C1orf210	chr1	-	43747556	43751288	96	29	399	33
NM_182517	C1orf210	chr1	-	43747556	43751250	96	29	400	33
